# Supplementary material for: Carpal, tarsal, and stifle skin lesion prevalence and potential risk factors in Swiss dairy cows kept in tie stalls: A cross-sectional study
Source: PLoS One. 2020 Feb 12;15(2):e0228808. doi: 10.1371/journal.pone.0228808 (PMC7015392; doi:10.1371/journal.pone.0228808)
Supplement: S2 Table — (XLSX) [file pone.0228808.s005.xlsx]

## Sheet: Correlation Matrix
	DIM	lactating	parity	LS	SLS	CCSadap_med_imp	WH_med_imp	BCS_med_imp	lunge_space_avg_new	neckrail_binary	step_avg	rubbermat	bed_A_cat	bed_B_cat	bedclean_med_imp	wet_A_cat	wet_B_cat	straw_bedding	auslaufwinter	clip_legs	rearing_no_purchase	feeding3xdaily	nb_lact_cows	nb_adult_cows	label	split_chain	stopprohr	milkyield	wh_bedspace_ratio	wh_bedlength_ratio	manger_depth	month of visit	breed
DIM	1
lactating	-0.4538	1
parity	0.064	-0.0465	1
LS	-0.0348	-0.013	0.1622	1
SLS	-0.0383	0.0355	0.1729	0.2782	1
CCSadap_med_imp	-0.1475	0.0162	-0.0335	0.0266	0.0959	1
WH_med_imp	0.1646	-0.0492	-0.0032	-0.0068	0.1208	0.0104	1
BCS_med_imp	0.0403	-0.1826	-0.0582	-0.0103	-0.0828	-0.0525	-0.2895	1
lunge_space_avg_new	0.0549	-0.0583	-0.0854	-0.0181	-0.151	-0.182	0.0673	0.0058	1
neckrail_binary	0.0772	-0.0977	-0.0899	-0.0763	-0.134	-0.2311	0.1557	-0.0321	0.8814	1
step_avg	-0.0369	-0.073	0.0341	-0.0285	-0.0613	-0.3541	-0.0276	0.0759	0.2414	0.3266	1
rubbermat	-0.1749	0.1754	0.021	-0.054	0.0995	0.2898	0.0757	-0.2668	-0.2643	-0.204	-0.2966	1
bed_A_cat	0.2062	-0.0518	0.0286	-0.0885	-0.0655	-0.125	-0.0039	0.168	0.092	0.1548	0.3537	-0.3435	1
bed_B_cat	0.0934	0.0067	0.0644	-0.041	-0.0855	-0.2963	0.0283	0.0279	0.1322	0.2044	0.4743	-0.4549	0.4835	1
bedclean_med_imp	-0.1224	0.1221	-0.049	0.0432	0.1018	0.2489	-0.0124	-0.0342	-0.1818	-0.2134	-0.2689	0.3207	-0.0948	-0.3138	1
wet_A_cat	0.0221	-0.0257	-0.0178	0.0073	0.0098	0.0801	0.0136	-0.0124	-0.2528	-0.2596	-0.1414	0.053	-0.0402	-0.0738	0.1083	1
wet_B_cat	0.0117	0.0576	-0.0123	0.1345	-0.023	0.0625	-0.0205	-0.0007	-0.0645	-0.0415	-0.1159	0.0877	0.0066	0.0152	0.0771	0.0572	1
straw_bedding	0.0711	-0.1223	0.065	0.0576	0.045	-0.0282	0.0946	0.0787	-0.3582	-0.2614	0.3273	-0.3151	0.2139	0.2794	-0.1465	0.0679	0.0413	1
auslaufwinter	0.1032	-0.0222	-0.0113	-0.03	0.0676	0.1564	0.1105	-0.021	-0.0501	-0.0323	-0.2819	0.1839	-0.0698	-0.1836	0.1772	0.0046	0.0186	-0.193	1
clip_legs	0.0598	-0.065	-0.0111	-0.0197	-0.0582	-0.2799	-0.1062	0.1472	0.3989	0.3282	0.328	-0.2806	0.1863	0.3067	-0.2471	-0.0226	-0.1438	-0.1851	-0.178	1
rearing_no_purchase	-0.1181	-0.0478	0.0418	0.0793	0.039	-0.0743	-0.1861	0.0344	0.1021	-0.0412	0.4828	-0.2397	0.0051	0.1453	-0.2332	-0.077	-0.0936	0.2481	-0.2924	0.2786	1
feeding3xdaily	0.1006	-0.056	0.0511	0.073	-0.0732	-0.1199	0.0016	-0.1074	0.2366	0.1158	0.2338	-0.2235	0.138	0.2677	-0.2268	0.0523	-0.0219	0.1932	-0.4011	0.1668	0.5105	1
nb_lact_cows	-0.0748	0.1992	0.0522	0.1457	0.0771	-0.1253	-0.0766	-0.0608	0.0457	-0.0287	-0.1058	0.0046	-0.23	0.1151	0.0865	-0.0602	-0.0276	-0.243	0.2644	0.1074	-0.1616	-0.266	1
nb_adult_cows	-0.0496	0.1372	0.0304	0.1264	0.0774	-0.126	-0.0471	-0.0309	0.0683	0.0249	-0.054	-0.0355	-0.2097	0.1048	0.0678	-0.0833	-0.0484	-0.209	0.3005	0.1786	-0.1484	-0.3091	0.971	1
label	0.0972	-0.0715	0.0218	0.109	-0.0315	-0.0912	-0.2098	0.2661	-0.2399	-0.3061	-0.0567	-0.2711	0.0356	0.0749	-0.0619	0.1072	-0.0315	0.0765	-0.0721	0.2566	0.3197	0.1705	0.0278	0.055	1
split_chain	0.0616	-0.0922	0.0332	-0.0562	-0.0615	-0.012	-0.0228	0.1421	0.0474	0.1146	0.2049	-0.3455	0.3473	0.2739	-0.252	-0.089	-0.0493	0.369	0.0014	0.1325	0.1484	0.0803	-0.227	-0.2059	0.1637	1
stopprohr	0.0941	-0.0743	0.0023	-0.0367	-0.0427	-0.2996	0.2199	-0.0893	0.3961	0.432	0.7147	-0.3659	0.2377	0.4068	-0.2434	-0.141	-0.0998	0.3124	-0.3029	0.2639	0.3076	0.3351	-0.0932	-0.0388	-0.2215	0.2183	1
milkyield	0.0752	0.0023	-0.0461	-0.0698	0.0663	0.0392	0.4513	-0.3183	0.2933	0.4271	0.1245	0.0862	-0.0371	0.0971	-0.0248	-0.0663	0.0145	0.0029	0.1718	-0.0053	-0.2182	-0.0681	0.1239	0.1801	-0.5982	-0.1871	0.4754	1
wh_bedspace_ratio	0.076	0.01	-0.1005	0.0043	0.0405	0.0412	0.1801	0.1298	0.3485	0.3383	-0.109	0.1228	0.0663	-0.0725	0.0499	-0.097	-0.0386	-0.279	0.0559	0.1652	-0.1238	-0.1383	0.1981	0.2762	-0.1063	-0.1087	0.0045	0.2647	1
wh_bedlength_ratio	0.0534	-0.0071	-0.0908	-0.0044	0.0301	-0.0444	0.4378	-0.0396	0.6116	0.6135	0.0473	0.0576	-0.0268	-0.0667	-0.0572	-0.1897	-0.0846	-0.2941	0.1102	0.1768	-0.0479	-0.0255	0.1382	0.2048	-0.2975	-0.0519	0.2807	0.4833	0.8045	1
manger_depth	-0.0258	0.1192	0.0635	0.0735	0.0248	0.0097	-0.2007	0.1193	-0.5754	-0.6215	-0.4228	0.233	-0.133	-0.1769	0.2625	0.1082	0.0679	0.0253	0.0402	-0.391	-0.328	-0.1253	0.0656	-0.0294	0.2472	-0.2284	-0.4729	-0.4998	-0.1858	-0.4248	1
month of visit	-0.1903	0.0741	0.0641	-0.0765	-0.0148	0.0133	-0.1518	-0.2235	-0.1615	-0.1153	0.2287	0.2108	-0.0715	-0.076	0.0238	-0.0413	-0.0054	-0.0607	-0.4334	-0.1119	0.1945	0.0675	-0.2084	-0.2658	-0.1148	-0.0236	0.1525	-0.1113	-0.4251	-0.3162	-0.0198	1
breed	-0.0548	-0.0677	0.1391	-0.0158	0.0496	0.0291	0.027	-0.0446	0.0764	0.1144	0.098	0.0046	0.0494	0.0258	-0.0802	0.0678	0.06	0.1868	-0.1343	0.1736	0.1247	0.0894	-0.2312	-0.226	-0.1201	0.1463	0.0621	0.0894	-0.1124	-0.0134	-0.2499	0.1805	1

## Sheet: Legend
DIM	days in milk, calculated with =TAGE360(date of last calving; date of first farm visit; WAHR)
lactating	0 = dry cow, 1 = cow in lactation
parity	number of lactation, see agate.ch
LS	Locomotion Score, Flower and Weary, mean value from JB, RR, RA
SLS	Stall lameness score, lame = 1, non lame = 0, according to Leach et al. (2009)
CCSadap_med_imp	CowCleanliness Score; median Score per row of CCSadap_sum was imputed, where data was missing, because the cow wasn't part of the random selection of 15 cows per herd (measured values were kept for accuracy, only missing data imputed, no imputation of a row-constant by taking the median score for all)
WH_med_imp	withers height; median Score per row of WH was imputed, where data was missing, because the cow wasn't part of the random selection of 15 cows per herd (measured values were kept for accuracy, only missing data imputed, no imputation of a row-constant by taking the median score for all)
BCS_med_imp	BCS, median score per row was imputed, where data was missing, measured values were kept for accurary
lunge_space_avg_new	mean lunge space (=manger depth) per row, but for all "Schiebbarren" herds, a lunge-space of 0 is computed
neckrail_binary	neckrail present = 1, no neckrail = 0
step_avg	mean rear step height per row
rubbermat	rubbermat in the stall? 1: yes, 0: no
bed_A_cat	bedding depth point A categories: 1: mean depth of bedding at point A per row > 2 cm, 0: mean depth of bedding at point A per row ≤2 cm), according to Solano et al.
bed_B_cat	bedding depth point B categories: 1: mean depth of bedding at point A per row > 2 cm, 0: mean depth of bedding at point A per row ≤2 cm), according to Solano et al.
bedclean_med_imp	median bed cleanliness per row, according to the Dairy Farmers of Canada, TS measurements, only imputed the data, where data was missing
wet_A_cat	dry = 0 (original Score 0, 1, 2); moist = 1 (original Score 3, 4A (recoded to 3 in wet_A_med_imp); wet = 3 (original Score 4B, 4C)
wet_B_cat	dry = 0 (original Score 0, 1, 2); moist = 1 (original Score 3, 4A (recoded to 3 in wet_A_med_imp); wet = 3 (original Score 4B, 4C)
straw_bedding	1: long straw bedding, 0: bedding other than long straw (chopped straw, shavings)
auslaufwinter	days of outdoor access per month (assessed via questionnaire)
clip_legs	1: farmers clip hait of the hind limbs at least once (in fall), 0: hair is not clipped
rearing_no_purchase	1: farmer is only rearing own calves and does not purchase cows or calves, 0: farmer does one and/or the other
feeding3xdaily	1: feeding of the cows mor or equal to 3 times daily, 0: feeding of the cows <3 times daily
nb_lact_cows	number of lactating cows per farm at the day of the farm visit
nb_adult_cows	number of cows with a parity ≥1 per farm at the day of the farm visit
label	1: farm fulfills the condition of some label (e.g. IP Suisse, Bio,…), 0: farm has no label
split_chain	1: cows are tied with a 180°-turned Y-shaped chain, 0: cows are tied with any other different system
stopprohr	rear rail, present = 1, not present = 0
milkyield	average milk yield of the herd per 305 days, number obtained from the questionnaire
wh_bedspace_ratio	ratio of withers height devided by bed length times bed width
wh_bedlength_ratio	ratio of withers height devided by bed length
manger_depth	distance from manger wall to manger base
month of visit	Month of first farm visit, indicated with a letter, so that R takes December as a reference and doesn't sort them alphabetically
breed	categorical: "milch" JF, RH, Jersey, Brown Swiss; "robust" Original Braunvieh, Simmental; "sf" Swiss Fleckvieh, Rotfleckvieh, cross-breed
