# Supplementary material for: Carpal, tarsal, and stifle skin lesion prevalence and potential risk factors in Swiss dairy cows kept in tie stalls: A cross-sectional study
Source: PLoS One. 2020 Feb 12;15(2):e0228808. doi: 10.1371/journal.pone.0228808 (PMC7015392; doi:10.1371/journal.pone.0228808)
Supplement: S1 Dataset — (XLSX) [file pone.0228808.s006.xlsx]

## Sheet: data
farm_id	cow_nb	row	box	exclude_1b	HV_VL	HV_VR	UL_VL	UL_VR	SW_VL	SW_VR	HV_HL	HV_HR	UL_HL	UL_HR	SW_HL	SW_HR	HV_Knie_HL	HV_Knie_HR	UL_Knie_HL	UL_Knie_HR	SW_Knie_HL	SW_Knie_HR	HLcarpal	ULcarpal	SWcarpal	HLtarsal	ULtarsal	SWtarsal	HLstifle	ULstifle	SWstifle	Rasse	breed2	DIM	lactating	month	parity	LS	LScat	SLS	CCSadap_sum	CCSadap_med_imp	WH	WH_med_imp	BCS	BCS_med_imp	bed_length_avg	bed_width_avg	mangerwall_height_avg
farm_1	cow_1	2	19	0	2	2	0	0	0	0	1	3	0	1	1	1	0	0	0	0	0	0	2	0	0	3	1	1	0	0	0	Swiss Fleckvieh	sf	214	1	c_Feb	2	1.66667	0	0	0	0	140	140	2.75	2.75	202.5	115.5	30
farm_1	cow_2	1	5	0	0	2	0	0	1	1	3	0	1	0	1	1	0	0	0	0	0	0	2	0	1	3	1	1	0	0	0	Swiss Fleckvieh	sf	39	1	c_Feb	2	2	0	0	0	0	145	145	2.75	2.75	193.5	113	30
farm_1	cow_3	1	10	0	0	0	0	0	0	0	2	0	0	0	1	1	0	0	0	0	0	0	0	0	0	2	0	1	0	0	0	Swiss Fleckvieh	sf	47	1	c_Feb	2	1.5	0	0	NA	0	NA	140	3	3	193.5	113	30
farm_1	cow_4	2	17	0	2	2	0	0	0	0	2	2	0	0	1	1	0	0	0	0	0	0	2	0	0	2	0	1	0	0	0	Swiss Fleckvieh	sf	118	1	c_Feb	2	1.66667	0	0	NA	0	NA	146	3.25	3.25	202.5	115.5	30
farm_1	cow_5	2	21	0	1	0	0	0	0	1	2	2	0	0	1	0	0	0	0	0	0	0	1	0	1	2	0	1	0	0	0	Swiss Fleckvieh	sf	74	1	c_Feb	2	2	0	0	0	0	148	148	2.75	2.75	202.5	115.5	30
farm_1	cow_6	2	20	0	0	0	0	0	0	0	0	1	0	0	1	1	0	0	0	0	0	0	0	0	0	1	0	1	0	0	0	Rotfleckvieh	sf	194	1	c_Feb	5	2.16667	0	0	NA	0	NA	146	3.25	3.25	202.5	115.5	30
farm_1	cow_7	1	9	0	0	0	0	0	0	0	2	3	0	0	0	1	0	0	0	0	0	0	0	0	0	3	0	1	0	0	0	Rotfleckvieh	sf	233	1	c_Feb	5	2	0	0	0	0	146	146	3	3	193.5	113	30
farm_1	cow_8	1	8	0	0	0	0	0	0	0	3	2	0	0	1	0	0	0	0	0	0	0	0	0	0	3	0	1	0	0	0	Rotfleckvieh	sf	339	0	c_Feb	3	2.33333	1	0	NA	0	NA	140	NA	3	193.5	113	30
farm_1	cow_9	2	22	0	3	3	0	0	0	1	0	2	0	0	0	1	0	0	0	0	0	0	3	0	1	2	0	1	0	0	0	Swiss Fleckvieh	sf	209	1	c_Feb	4	NA	NA	0	0	0	149	149	3	3	202.5	115.5	30
farm_1	cow_10	2	18	0	2	2	0	0	0	0	3	3	0	0	1	1	3	0	2	0	0	0	2	0	0	3	0	1	3	2	0	Swiss Fleckvieh	sf	156	1	c_Feb	4	1.66667	0	0	0	0	148	148	3	3	202.5	115.5	30
farm_1	cow_11	2	16	0	3	3	0	0	1	0	3	3	0	1	2	1	0	0	0	0	0	0	3	0	1	3	1	2	0	0	0	Swiss Fleckvieh	sf	34	1	c_Feb	4	1.66667	0	1	4	4	148	148	2.75	2.75	202.5	115.5	30
farm_1	cow_12	2	13	0	0	0	0	0	0	0	3	2	0	0	1	1	0	0	0	0	0	0	0	0	0	3	0	1	0	0	0	Red Holstein	milch	109	1	c_Feb	4	2	0	0	0	0	145	145	2.75	2.75	202.5	115.5	30
farm_1	cow_13	2	11	0	0	0	0	0	0	0	0	3	0	2	0	1	0	0	0	0	0	0	0	0	0	3	2	1	0	0	0	Rotfleckvieh	sf	336	1	c_Feb	8	1.66667	0	1	0	0	144	144	3	3	202.5	115.5	30
farm_1	cow_14	2	12	0	0	0	0	0	0	0	1	3	0	0	0	0	0	0	0	0	0	0	0	0	0	3	0	0	0	0	0	Rotfleckvieh	sf	384	0	c_Feb	6	1.83333	0	0	0	0	146	146	3.5	3.5	202.5	115.5	30
farm_1	cow_15	1	7	0	3	2	0	0	0	0	2	1	0	0	1	1	0	0	0	0	0	0	3	0	0	2	0	1	0	0	0	Swiss Fleckvieh	sf	196	1	c_Feb	1	NA	NA	0	0	0	139	139	3.5	3.5	193.5	113	30
farm_1	cow_16	1	2	0	3	3	0	0	1	1	3	2	1	2	1	1	0	0	0	0	0	0	3	0	1	3	2	1	0	0	0	Swiss Fleckvieh	sf	175	1	c_Feb	1	NA	NA	0	0	0	138	138	3.5	3.5	193.5	113	30
farm_1	cow_17	1	1	0	1	1	0	0	0	1	3	2	0	0	0	1	0	0	0	0	0	0	1	0	1	3	0	1	0	0	0	Swiss Fleckvieh	sf	175	1	c_Feb	1	1.5	0	0	0	0	140	140	2.75	2.75	193.5	113	30
farm_1	cow_18	1	3	0	1	1	0	0	0	0	1	3	0	0	0	0	0	0	0	0	0	0	1	0	0	3	0	0	0	0	0	Swiss Fleckvieh	sf	117	1	c_Feb	1	1.5	0	0	NA	0	NA	140	3.25	3.25	193.5	113	30
farm_1	cow_19	1	4	0	2	2	0	0	0	0	3	3	0	0	1	1	0	0	0	0	0	0	2	0	0	3	0	1	0	0	0	Swiss Fleckvieh	sf	110	1	c_Feb	1	1.75	0	0	0	0	136	136	2.75	2.75	193.5	113	30
farm_1	cow_20	2	14	0	2	1	0	1	0	1	2	2	0	0	1	1	0	0	0	0	0	0	2	1	1	2	0	1	0	0	0	Swiss Fleckvieh	sf	117	1	c_Feb	1	1.75	0	0	0	0	141	141	2.75	2.75	202.5	115.5	30
farm_1	cow_21	2	15	0	3	3	1	1	1	1	2	3	0	0	1	1	0	0	0	0	0	0	3	1	1	3	0	1	0	0	0	Swiss Fleckvieh	sf	90	1	c_Feb	1	2	0	0	NA	0	NA	146	NA	3	202.5	115.5	30
farm_1	cow_22	1	6	0	3	2	0	0	1	0	0	0	0	0	1	1	0	0	0	0	0	0	3	0	1	0	0	1	0	0	0	Swiss Fleckvieh	sf	30	1	c_Feb	1	NA	NA	0	NA	0	NA	140	3	3	193.5	113	30
farm_2	cow_23	1	7	0	0	0	0	0	0	0	3	3	0	0	1	1	0	0	0	0	0	0	0	0	0	3	0	1	0	0	0	Rotfleckvieh	sf	411	1	d_Mar	6	1.66667	0	0	2	2	144	144	3	3	196	124.667	28
farm_2	cow_24	1	5	0	0	1	0	0	1	1	3	2	1	0	1	1	0	0	0	0	0	0	1	0	1	3	1	1	0	0	0	Rotfleckvieh	sf	85	1	d_Mar	5	1.66667	0	0	0	0	146	146	2.75	2.75	196	124.667	28
farm_2	cow_25	1	3	0	3	3	0	0	1	0	0	0	0	0	2	1	0	0	0	0	0	0	3	0	1	0	0	2	0	0	0	Rotfleckvieh	sf	121	1	d_Mar	5	1.66667	0	0	5	5	144	144	2.75	2.75	196	124.667	28
farm_2	cow_26	1	8	0	3	3	0	0	0	0	3	3	1	1	2	1	3	3	2	2	1	0	3	0	0	3	1	2	3	2	1	Red Holstein	milch	133	1	d_Mar	1	1.66667	0	0	0	0	140	140	2.75	2.75	196	124.667	28
farm_2	cow_27	2	11	0	1	1	0	0	1	1	1	0	0	0	1	1	0	1	0	0	0	0	1	0	1	1	0	1	1	0	0	Red Holstein	milch	163	1	d_Mar	1	1.83333	0	0	0	0	146	146	2.75	2.75	195.667	122	29
farm_2	cow_28	2	19	0	3	3	0	0	0	0	3	3	0	2	1	1	3	0	1	0	0	0	3	0	0	3	2	1	3	1	0	Red Holstein	milch	99	1	d_Mar	1	1.5	0	0	0	0	147	147	2.5	2.5	195.667	122	29
farm_2	cow_29	1	4	1	0	1	0	0	1	1	2	3	1	1	1	2	1	0	0	0	1	0	1	0	1	3	1	2	1	0	1	Red Holstein	milch	17	1	d_Mar	1	NA	NA	0	0	0	138	138	3	3	196	124.667	28
farm_2	cow_30	2	12	0	3	3	0	0	1	1	2	2	0	0	1	1	0	0	0	0	0	0	3	0	1	2	0	1	0	0	0	Rotfleckvieh	sf	294	1	d_Mar	11	1.83333	0	0	0	0	138	138	3.25	3.25	195.667	122	29
farm_2	cow_31	2	14	0	1	0	0	0	1	1	3	3	1	1	2	1	0	0	0	0	0	0	1	0	1	3	1	2	0	0	0	Kreuzung	sf	281	1	d_Mar	4	2	0	0	0	0	152	152	3	3	195.667	122	29
farm_2	cow_32	2	17	0	3	3	0	0	1	1	3	3	2	2	1	1	0	0	0	0	0	0	3	0	1	3	2	1	0	0	0	Holstein	milch	10	1	d_Mar	4	1.66667	0	0	3	3	146	146	2.75	2.75	195.667	122	29
farm_2	cow_33	2	13	0	3	1	0	0	2	3	3	3	1	1	2	1	0	0	0	0	0	0	3	0	3	3	1	2	0	0	0	Rotfleckvieh	sf	208	1	d_Mar	5	2	0	0	0	0	154	154	2.75	2.75	195.667	122	29
farm_2	cow_34	1	6	0	3	3	0	0	1	1	2	1	0	0	1	1	0	0	0	0	0	0	3	0	1	2	0	1	0	0	0	Red Holstein	milch	135	1	d_Mar	2	1.33333	0	0	0	0	144	144	3	3	196	124.667	28
farm_2	cow_35	1	9	0	3	3	0	0	0	1	3	2	1	0	1	1	3	1	0	0	0	0	3	0	1	3	1	1	3	0	0	Red Holstein	milch	315	0	d_Mar	1	1.5	0	0	2	2	145	145	3	3	196	124.667	28
farm_2	cow_36	2	18	0	2	3	0	0	1	0	3	3	2	2	1	1	0	0	0	0	0	0	3	0	1	3	2	1	0	0	0	Swiss Fleckvieh	sf	159	1	d_Mar	1	1.66667	0	0	3	3	142	142	3	3	195.667	122	29
farm_2	cow_37	1	10	0	0	0	0	0	0	0	2	3	0	1	1	1	1	0	0	0	0	0	0	0	0	3	1	1	1	0	0	Red Holstein	milch	254	1	d_Mar	3	1.66667	0	0	0	0	143	143	3	3	196	124.667	28
farm_2	cow_38	2	22	0	0	0	0	0	0	0	2	1	1	0	1	1	1	0	0	0	0	0	0	0	0	2	1	1	1	0	0	Red Holstein	milch	274	1	d_Mar	2	1.83333	0	0	0	0	147	147	2.75	2.75	195.667	122	29
farm_2	cow_39	2	21	0	0	0	0	0	0	0	2	3	1	0	1	2	0	0	0	0	0	0	0	0	0	3	1	2	0	0	0	Swiss Fleckvieh	sf	200	1	d_Mar	2	1.5	0	0	2	2	140	140	3	3	195.667	122	29
farm_2	cow_40	2	20	0	1	0	0	0	1	0	3	2	0	0	1	1	0	0	0	0	1	0	1	0	1	3	0	1	0	0	1	Red Holstein	milch	134	1	d_Mar	2	2.33333	1	0	4	4	146	146	3	3	195.667	122	29
farm_2	cow_41	2	16	0	1	1	0	0	1	1	0	0	0	0	1	1	0	0	0	0	0	0	1	0	1	0	0	1	0	0	0	Red Holstein	milch	58	1	d_Mar	4	2.5	1	0	1	1	150	150	2.75	2.75	195.667	122	29
farm_2	cow_42	1	2	0	3	3	0	0	1	0	2	1	0	1	1	1	0	2	0	1	0	0	3	0	1	2	1	1	2	1	0	Red Holstein	milch	195	1	d_Mar	3	1.5	0	0	2	2	149	149	3	3	196	124.667	28
farm_2	cow_43	2	15	0	2	2	0	0	1	1	1	3	0	0	1	1	0	0	0	0	0	0	2	0	1	3	0	1	0	0	0	Rotfleckvieh	sf	251	1	d_Mar	5	2.16667	0	0	0	0	149	149	2.75	2.75	195.667	122	29
farm_2	cow_44	1	1	0	3	2	0	0	1	1	1	2	0	0	1	1	0	0	0	0	0	0	3	0	1	2	0	1	0	0	0	Rotfleckvieh	sf	272	1	d_Mar	5	2	0	0	1	1	145	145	3	3	196	124.667	28
farm_3	cow_45	1	3	0	1	0	0	0	0	0	3	3	3	3	1	1	0	0	0	0	0	0	1	0	0	3	3	1	0	0	0	Braunvieh	milch	141	1	c_Feb	2	1.83333	0	0	0	0	150	150	2.75	2.75	196	117.5	31.5
farm_3	cow_46	1	1	0	0	0	0	0	1	1	3	3	0	2	1	1	2	0	0	0	0	0	0	0	1	3	2	1	2	0	0	Braunvieh	milch	438	1	c_Feb	6	NA	NA	1	1	1	146	146	2.75	2.75	196	117.5	31.5
farm_3	cow_47	1	7	0	0	0	0	0	0	0	2	3	1	1	2	1	3	3	0	2	0	0	0	0	0	3	1	2	3	2	0	Braunvieh	milch	102	1	c_Feb	2	1.66667	0	0	NA	0.5	NA	147	2.75	2.75	196	117.5	31.5
farm_3	cow_48	1	10	0	0	0	0	0	0	0	3	3	2	3	2	2	3	0	2	0	0	0	0	0	0	3	3	2	3	2	0	Braunvieh	milch	154	1	c_Feb	1	NA	NA	0	0	0	151	151	2.75	2.75	196	117.5	31.5
farm_3	cow_49	1	2	1	3	3	2	0	2	1	0	3	0	0	1	1	0	0	0	0	0	0	3	2	2	3	0	1	0	0	0	Braunvieh	milch	22	1	c_Feb	2	1.66667	0	0	NA	0.5	NA	147	3	3	196	117.5	31.5
farm_3	cow_50	1	6	0	3	2	0	0	0	0	3	2	0	1	2	1	0	0	0	0	0	0	3	0	0	3	1	2	0	0	0	Braunvieh	milch	106	1	c_Feb	1	1.5	0	1	NA	0.5	NA	147	3	3	196	117.5	31.5
farm_3	cow_51	1	11	0	0	0	0	0	0	0	3	3	3	1	2	1	0	0	0	0	0	0	0	0	0	3	3	2	0	0	0	Braunvieh	milch	100	1	c_Feb	1	1.5	0	1	1	1	147	147	3	3	196	117.5	31.5
farm_3	cow_52	1	4	0	2	3	0	0	0	1	3	0	1	0	1	1	3	2	3	1	0	0	3	0	1	3	1	1	3	3	0	Braunvieh	milch	141	1	c_Feb	3	NA	NA	0	NA	0.5	NA	147	NA	2.75	196	117.5	31.5
farm_3	cow_53	1	8	0	3	3	0	0	1	1	3	3	2	1	1	1	1	3	0	0	0	0	3	0	1	3	2	1	3	0	0	Braunvieh	milch	85	1	c_Feb	1	NA	NA	0	1	1	144	144	3	3	196	117.5	31.5
farm_3	cow_54	1	12	0	0	0	0	0	0	0	2	3	1	1	2	1	3	0	2	0	0	0	0	0	0	3	1	2	3	2	0	Braunvieh	milch	104	1	c_Feb	1	NA	NA	0	NA	0.5	NA	147	NA	2.75	196	117.5	31.5
farm_3	cow_55	1	9	0	3	3	0	0	0	0	3	3	1	2	1	1	0	0	0	0	0	0	3	0	0	3	2	1	0	0	0	Braunvieh	milch	102	1	c_Feb	1	NA	NA	0	0	0	146	146	2.5	2.5	196	117.5	31.5
farm_3	cow_56	1	5	0	0	2	0	0	0	0	2	3	0	0	1	1	0	0	0	0	0	0	2	0	0	3	0	1	0	0	0	Braunvieh	milch	62	1	c_Feb	1	NA	NA	0	NA	0.5	NA	147	NA	2.75	196	117.5	31.5
farm_3	cow_57	2	16	0	3	3	0	0	1	1	3	3	0	0	2	1	2	0	0	0	0	0	3	0	1	3	0	2	2	0	0	Braunvieh	milch	87	1	c_Feb	3	NA	NA	0	NA	0	NA	152	NA	2.75	191	135	28
farm_3	cow_58	2	17	0	3	3	0	0	1	1	3	3	0	2	1	2	2	2	0	1	0	0	3	0	1	3	2	2	2	1	0	Braunvieh	milch	41	1	c_Feb	4	NA	NA	0	0	0	152	152	3	3	191	135	28
farm_3	cow_59	2	19	0	1	3	0	0	1	1	2	0	1	0	1	1	2	0	1	0	1	0	3	0	1	2	1	1	2	1	1	Braunvieh	milch	462	0	c_Feb	2	NA	NA	0	NA	0	NA	152	NA	2.75	191	135	28
farm_3	cow_60	2	18	1	3	3	0	0	1	1	3	3	2	1	2	2	2	3	1	0	0	0	3	0	1	3	2	2	3	1	0	Braunvieh	milch	29	1	c_Feb	4	NA	NA	0	NA	0	NA	152	NA	2.75	191	135	28
farm_3	cow_61	2	15	0	3	3	0	0	1	1	3	3	0	0	1	2	2	2	2	2	0	0	3	0	1	3	0	2	2	2	0	Braunvieh	milch	107	1	c_Feb	1	NA	NA	NA	5	5	149	149	2.75	2.75	191	135	28
farm_3	cow_62	2	13	0	0	0	0	0	1	0	3	3	1	0	2	2	0	0	0	0	0	0	0	0	1	3	1	2	0	0	0	Braunvieh	milch	60	1	c_Feb	3	NA	NA	NA	0	0	154	154	2.75	2.75	191	135	28
farm_3	cow_63	3	26	0	3	3	0	0	1	1	1	2	1	0	1	1	0	0	0	0	0	0	3	0	1	2	1	1	0	0	0	Braunvieh	milch	388	1	c_Feb	1	NA	NA	NA	1	1	150	150	3	3	191	104	31
farm_3	cow_64	3	22	0	3	3	0	0	1	1	0	2	0	0	1	1	0	0	0	0	0	0	3	0	1	2	0	1	0	0	0	Braunvieh	milch	370	1	c_Feb	2	NA	NA	NA	NA	1	NA	150	NA	3	191	104	31
farm_3	cow_65	4	52	0	0	0	0	0	0	0	3	0	1	0	1	1	0	0	0	0	0	0	0	0	0	3	1	1	0	0	0	Braunvieh	milch	439	1	c_Feb	1	NA	NA	0	1	1	147	147	3.25	3.25	198	108	32
farm_3	cow_66	4	39	0	0	0	0	0	1	1	3	3	1	1	1	1	0	3	0	2	0	0	0	0	1	3	1	1	3	2	0	Braunvieh	milch	149	1	c_Feb	1	NA	NA	0	0	0	142	142	2.75	2.75	198	108	32
farm_3	cow_67	4	43	0	3	0	0	0	0	0	3	3	0	0	1	1	0	0	0	0	0	0	3	0	0	3	0	1	0	0	0	Braunvieh	milch	60	1	c_Feb	1	NA	NA	0	1	1	140	140	2.75	2.75	198	108	32
farm_3	cow_68	4	51	1	0	0	0	0	1	0	3	2	0	0	1	1	2	0	1	0	0	0	0	0	1	3	0	1	2	1	0	Braunvieh	milch	14	1	c_Feb	4	NA	NA	0	NA	1	NA	144	NA	3.25	198	108	32
farm_3	cow_69	4	44	0	0	0	0	0	1	0	3	3	0	0	2	2	0	0	0	0	0	0	0	0	1	3	0	2	0	0	0	Braunvieh	milch	98	1	c_Feb	1	NA	NA	0	0	0	144	144	3.25	3.25	198	108	32
farm_3	cow_70	4	45	0	3	0	0	0	1	1	3	2	2	1	2	1	0	3	0	0	0	0	3	0	1	3	2	2	3	0	0	Braunvieh	milch	31	1	c_Feb	1	NA	NA	0	2	2	146	146	3.25	3.25	198	108	32
farm_3	cow_71	4	53	0	0	0	0	0	1	0	0	3	0	0	1	1	3	3	1	1	0	0	0	0	1	3	0	1	3	1	0	Braunvieh	milch	24	1	c_Feb	1	NA	NA	0	NA	1	NA	144	NA	3.25	198	108	32
farm_3	cow_72	4	46	0	3	0	0	0	1	1	3	3	0	0	1	1	0	0	0	0	0	0	3	0	1	3	0	1	0	0	0	Braunvieh	milch	42	1	c_Feb	1	NA	NA	0	NA	1	NA	144	NA	3.25	198	108	32
farm_4	cow_73	1	4	0	3	3	0	0	0	0	3	3	0	1	1	1	0	0	0	0	0	0	3	0	0	3	1	1	0	0	0	Rotfleckvieh	sf	315	0	d_Mar	8	1.66667	0	0	1	1	132	132	2.75	2.75	204.5	115.5	32
farm_4	cow_74	2	12	0	0	0	0	0	0	0	2	1	1	0	1	1	3	3	2	1	2	1	0	0	0	2	1	1	3	2	2	Swiss Fleckvieh	sf	9	1	d_Mar	3	NA	NA	0	0	0	138	138	3.25	3.25	200	122.5	30.5
farm_4	cow_75	1	6	0	2	2	0	0	1	1	2	1	1	0	1	1	2	0	2	0	1	0	2	0	1	2	1	1	2	2	1	Red Holstein	milch	186	1	d_Mar	1	1.66667	0	0	0	0	141	141	2.75	2.75	204.5	115.5	32
farm_4	cow_76	1	1	0	3	3	1	1	1	1	3	3	0	2	1	2	0	0	0	0	0	0	3	1	1	3	2	2	0	0	0	Holstein	milch	166	1	d_Mar	1	2.16667	0	0	4	4	142	142	2.75	2.75	204.5	115.5	32
farm_4	cow_77	2	15	0	1	1	0	0	1	1	2	3	1	1	1	1	0	0	0	0	0	0	1	0	1	3	1	1	0	0	0	Rotfleckvieh	sf	198	1	d_Mar	8	1.83333	0	0	0	0	140	140	3.25	3.25	200	122.5	30.5
farm_4	cow_78	2	18	0	0	3	0	0	0	1	1	2	0	1	1	1	3	2	2	1	2	1	3	0	1	2	1	1	3	2	2	Swiss Fleckvieh	sf	162	1	d_Mar	3	1.83333	0	0	4	4	140	140	3	3	200	122.5	30.5
farm_4	cow_79	1	3	0	2	2	0	0	1	1	2	2	0	0	1	1	3	3	3	3	2	2	2	0	1	2	0	1	3	3	2	Swiss Fleckvieh	sf	47	1	d_Mar	3	1.5	0	0	3	3	138	138	2.5	2.5	204.5	115.5	32
farm_4	cow_80	1	2	0	3	3	2	0	1	1	3	2	1	0	1	1	3	3	2	0	1	0	3	2	1	3	1	1	3	2	1	Rotfleckvieh	sf	360	0	d_Mar	4	1.66667	0	0	4	4	147	147	3	3	204.5	115.5	32
farm_4	cow_81	1	11	0	2	1	1	0	1	1	3	3	1	1	3	1	2	2	0	0	0	0	2	1	1	3	1	3	2	0	0	Red Holstein	milch	226	1	d_Mar	4	1.5	0	0	4	4	142	142	3.25	3.25	204.5	115.5	32
farm_4	cow_82	1	8	0	1	1	0	0	1	1	2	3	0	0	1	1	2	1	1	0	1	1	1	0	1	3	0	1	2	1	1	Swiss Fleckvieh	sf	247	1	d_Mar	2	2	0	0	0	0	142	142	2.5	2.5	204.5	115.5	32
farm_4	cow_83	2	16	0	3	3	0	0	1	1	2	3	1	0	1	1	2	1	1	0	1	0	3	0	1	3	1	1	2	1	1	Swiss Fleckvieh	sf	157	1	d_Mar	2	1.83333	0	0	0	0	146	146	2.75	2.75	200	122.5	30.5
farm_4	cow_84	1	10	0	0	1	0	0	0	1	1	0	0	0	1	1	3	3	2	2	0	0	1	0	1	1	0	1	3	2	0	Swiss Fleckvieh	sf	228	1	d_Mar	1	1.5	0	0	0	0	145	145	2.75	2.75	204.5	115.5	32
farm_4	cow_85	2	14	0	2	2	0	1	1	2	3	2	2	0	2	1	0	1	0	0	0	0	2	1	2	3	2	2	1	0	0	Swiss Fleckvieh	sf	151	1	d_Mar	1	1.33333	0	0	0	0	145	145	3	3	200	122.5	30.5
farm_4	cow_86	1	7	0	2	2	1	1	1	0	1	2	1	1	1	1	2	2	0	1	1	1	2	1	1	2	1	1	2	1	1	Swiss Fleckvieh	sf	151	1	d_Mar	3	1.83333	0	0	0	0	147	147	3	3	204.5	115.5	32
farm_4	cow_87	1	5	0	0	0	0	0	0	0	3	2	1	0	1	1	2	1	2	1	1	1	0	0	0	3	1	1	2	2	1	Swiss Fleckvieh	sf	47	1	d_Mar	3	2.16667	0	0	0	0	150	150	2.75	2.75	204.5	115.5	32
farm_4	cow_88	2	13	0	1	1	0	0	2	0	1	1	0	1	1	1	1	2	0	0	0	0	1	0	2	1	1	1	2	0	0	Swiss Fleckvieh	sf	287	0	d_Mar	2	NA	NA	0	0	0	144	144	3	3	200	122.5	30.5
farm_4	cow_89	1	9	0	2	1	1	0	0	0	3	3	1	2	1	1	1	3	0	2	0	0	2	1	0	3	2	1	3	2	0	Swiss Fleckvieh	sf	16	1	d_Mar	3	1.5	0	0	4	4	144	144	3	3	204.5	115.5	32
farm_5	cow_90	3	27	0	2	2	0	0	1	2	0	3	0	2	1	2	0	0	0	0	0	0	2	0	2	3	2	2	0	0	0	Original Braunvieh	robust	175	1	c_Feb	3	2.16667	0	0	NA	0	NA	137	NA	3.25	222.5	114.5	58
farm_5	cow_91	3	36	0	2	1	0	0	1	0	2	1	0	1	1	1	0	0	0	0	0	0	2	0	1	2	1	1	0	0	0	Braunvieh	milch	206	1	c_Feb	5	2.83333	1	1	0	0	141	141	3	3	222.5	114.5	58
farm_5	cow_92	3	25	0	3	3	0	0	1	2	3	1	0	0	1	1	0	0	0	0	0	0	3	0	2	3	0	1	0	0	0	Braunvieh	milch	334	1	c_Feb	5	2.16667	0	0	NA	0	NA	137	3.5	3.5	222.5	114.5	58
farm_5	cow_93	3	35	0	1	2	0	0	1	1	2	3	0	0	1	2	0	0	0	0	0	0	2	0	1	3	0	2	0	0	0	Braunvieh	milch	253	1	c_Feb	7	2	0	0	NA	0	NA	140	3.25	3.25	222.5	114.5	58
farm_5	cow_94	2	8	0	1	0	0	0	1	0	0	3	0	0	1	1	0	2	0	0	0	0	1	0	1	3	0	1	2	0	0	Braunvieh	milch	365	0	c_Feb	4	NA	NA	NA	2	2	131	131	3.5	3.5	211.5	108.5	57
farm_5	cow_95	3	30	0	0	0	0	0	0	0	0	0	0	0	1	1	0	0	0	0	0	0	0	0	0	0	0	1	0	0	0	Braunvieh	milch	45	1	c_Feb	4	2	0	0	3	3	137	137	3.25	3.25	222.5	114.5	58
farm_5	cow_96	2	21	0	0	3	0	0	1	1	1	0	0	0	1	1	0	0	0	0	0	0	3	0	1	1	0	1	0	0	0	Braunvieh	milch	263	1	c_Feb	5	2.33333	1	1	0	0	144	144	2.75	2.75	211.5	108.5	57
farm_5	cow_97	2	16	0	3	3	0	0	0	0	3	3	2	2	1	0	0	0	0	0	0	0	3	0	0	3	2	1	0	0	0	Original Braunvieh	robust	113	1	c_Feb	2	NA	NA	0	NA	0	NA	137	NA	3.25	211.5	108.5	57
farm_5	cow_98	2	18	0	3	3	0	1	1	1	1	0	0	0	1	0	3	0	1	0	0	0	3	1	1	1	0	1	3	1	0	Original Braunvieh	robust	366	0	c_Feb	1	1.83333	0	0	NA	0	NA	137	NA	3.25	211.5	108.5	57
farm_5	cow_99	3	39	0	0	0	0	0	0	0	1	0	0	0	1	0	0	0	0	0	0	0	0	0	0	1	0	1	0	0	0	Braunvieh	milch	261	1	c_Feb	4	NA	NA	0	NA	0	NA	140	NA	3.25	222.5	114.5	58
farm_5	cow_100	3	38	0	0	1	0	0	1	1	2	0	0	0	1	0	3	0	2	0	0	0	1	0	1	2	0	1	3	2	0	Braunvieh	milch	264	1	c_Feb	7	3.33333	1	1	NA	0	NA	140	2.75	2.75	222.5	114.5	58
farm_5	cow_101	3	32	0	2	3	0	0	1	1	0	0	0	0	1	1	3	0	1	0	0	0	3	0	1	0	0	1	3	1	0	Braunvieh	milch	212	1	c_Feb	3	1.83333	0	0	NA	0	NA	140	NA	3.25	222.5	114.5	58
farm_5	cow_102	2	15	0	3	3	0	0	0	0	2	2	1	1	1	1	3	2	0	0	0	0	3	0	0	2	1	1	3	0	0	Original Braunvieh	robust	31	1	c_Feb	4	NA	NA	0	NA	0	NA	137	NA	3.25	211.5	108.5	57
farm_5	cow_103	3	29	0	0	2	0	0	1	1	2	0	0	0	1	1	0	0	0	0	0	0	2	0	1	2	0	1	0	0	0	Braunvieh	milch	374	1	c_Feb	3	2	0	0	1	1	138	138	3.5	3.5	222.5	114.5	58
farm_5	cow_104	2	10	0	0	0	0	0	0	0	2	0	0	0	1	1	0	0	0	0	0	0	0	0	0	2	0	1	0	0	0	Original Braunvieh	robust	286	1	c_Feb	3	2.16667	0	0	0	0	136	136	3.25	3.25	211.5	108.5	57
farm_5	cow_105	2	9	0	0	0	0	0	0	0	3	0	1	0	2	1	0	0	0	0	0	0	0	0	0	3	1	2	0	0	0	Original Braunvieh	robust	252	1	c_Feb	3	2	0	0	0	0	137	137	3	3	211.5	108.5	57
farm_5	cow_106	2	12	0	0	0	0	0	0	0	0	2	0	2	1	1	0	0	0	0	0	0	0	0	0	2	2	1	0	0	0	Braunvieh	milch	232	1	c_Feb	4	2	0	0	NA	0	NA	137	NA	3.25	211.5	108.5	57
farm_5	cow_107	2	22	0	1	0	0	0	1	1	2	2	1	0	1	1	0	0	0	0	0	0	1	0	1	2	1	1	0	0	0	Braunvieh	milch	129	1	c_Feb	6	2.33333	1	0	NA	0	NA	137	NA	3.25	211.5	108.5	57
farm_5	cow_108	1	2	0	0	0	0	0	0	0	3	0	1	0	1	2	0	0	0	0	0	0	0	0	0	3	1	2	0	0	0	Braunvieh	milch	228	1	c_Feb	6	2.66667	1	0	NA	0.5	NA	132	NA	3.25	182.5	111.5	57
farm_5	cow_109	2	20	0	0	1	0	0	1	1	2	0	0	0	0	0	0	0	0	0	0	0	1	0	1	2	0	0	0	0	0	Braunvieh	milch	312	1	c_Feb	5	1.625	0	0	NA	0	NA	137	3	3	211.5	108.5	57
farm_5	cow_110	3	34	0	1	3	0	0	1	1	2	0	1	0	1	1	0	0	0	0	0	0	3	0	1	2	1	1	0	0	0	Braunvieh	milch	252	1	c_Feb	4	1.83333	0	0	0	0	140	140	3	3	222.5	114.5	58
farm_5	cow_111	2	11	0	0	0	0	0	0	0	1	3	0	0	1	1	0	0	0	0	0	0	0	0	0	3	0	1	0	0	0	Original Braunvieh	robust	115	1	c_Feb	1	NA	NA	0	NA	0	NA	137	NA	3.25	211.5	108.5	57
farm_5	cow_112	2	13	0	1	0	0	0	1	1	2	3	0	1	1	1	0	0	0	0	0	0	1	0	1	3	1	1	0	0	0	Original Braunvieh	robust	19	1	c_Feb	1	2.33333	1	0	NA	0	NA	137	NA	3.25	211.5	108.5	57
farm_5	cow_113	2	19	1	2	3	0	0	0	1	3	3	0	0	1	1	0	2	0	0	0	0	3	0	1	3	0	1	2	0	0	Original Braunvieh	robust	22	1	c_Feb	1	1.83333	0	0	0	0	130	130	3.25	3.25	211.5	108.5	57
farm_5	cow_114	3	28	0	2	2	0	0	2	1	3	2	0	0	1	2	0	3	0	1	0	0	2	0	2	3	0	2	3	1	0	Original Braunvieh	robust	242	1	c_Feb	3	NA	NA	0	0	0	137	137	3.25	3.25	222.5	114.5	58
farm_5	cow_115	3	37	0	2	0	0	0	1	0	2	0	2	0	1	0	0	0	0	0	0	0	2	0	1	2	2	1	0	0	0	Braunvieh	milch	246	1	c_Feb	8	NA	NA	0	0	0	140	140	3.25	3.25	222.5	114.5	58
farm_5	cow_116	3	31	0	2	2	0	0	1	0	0	2	0	0	1	2	0	0	0	0	0	0	2	0	1	2	0	2	0	0	0	Braunvieh	milch	32	1	c_Feb	5	2.16667	0	0	NA	0	NA	140	NA	3.25	222.5	114.5	58
farm_5	cow_117	1	1	0	2	1	0	0	1	1	3	3	0	0	1	1	0	0	0	0	0	0	2	0	1	3	0	1	0	0	0	Braunvieh	milch	252	1	c_Feb	6	NA	NA	0	NA	0.5	NA	132	NA	3.25	182.5	111.5	57
farm_5	cow_118	1	7	1	0	0	0	0	0	0	3	2	0	0	1	1	0	0	0	0	0	0	0	0	0	3	0	1	0	0	0	Original Braunvieh	robust	204	1	c_Feb	2	1.83333	0	1	0	0	131	131	3.5	3.5	182.5	111.5	57
farm_5	cow_119	3	26	0	3	3	0	0	1	0	3	3	1	2	1	1	3	3	1	2	0	0	3	0	1	3	2	1	3	2	0	Braunvieh	milch	24	1	c_Feb	5	2.83333	1	1	0	0	139	139	3	3	222.5	114.5	58
farm_5	cow_120	2	17	0	3	3	0	0	1	0	2	0	2	0	1	0	0	0	0	0	0	0	3	0	1	2	2	1	0	0	0	Braunvieh	milch	20	1	c_Feb	7	2	0	0	NA	0	NA	137	NA	3.25	211.5	108.5	57
farm_5	cow_121	1	3	0	0	0	0	0	1	1	2	1	0	0	1	1	0	0	0	0	0	0	0	0	1	2	0	1	0	0	0	Original Braunvieh	robust	232	1	c_Feb	2	NA	NA	0	NA	0.5	NA	132	NA	3.25	182.5	111.5	57
farm_5	cow_122	1	4	0	2	1	0	0	0	0	2	3	0	0	0	1	3	3	2	0	0	0	2	0	0	3	0	1	3	2	0	Braunvieh	milch	45	1	c_Feb	8	NA	NA	0	1	1	133	133	3	3	182.5	111.5	57
farm_5	cow_123	2	14	0	0	0	0	0	0	0	0	0	0	0	1	1	1	2	0	0	0	0	0	0	0	0	0	1	2	0	0	Original Braunvieh	robust	46	1	c_Feb	3	2	0	1	0	0	137	137	3.25	3.25	211.5	108.5	57
farm_5	cow_124	1	6	0	3	2	0	0	1	1	3	3	0	0	1	1	0	1	0	0	0	0	3	0	1	3	0	1	1	0	0	Braunvieh	milch	102	1	c_Feb	2	NA	NA	0	NA	0.5	NA	132	NA	3.25	182.5	111.5	57
farm_5	cow_125	1	5	0	2	2	0	0	1	1	2	1	0	0	1	1	1	3	0	0	0	0	2	0	1	2	0	1	3	0	0	Braunvieh	milch	206	1	c_Feb	2	NA	NA	0	NA	0.5	NA	132	NA	3.25	182.5	111.5	57
farm_5	cow_126	3	33	1	1	0	0	0	1	1	1	2	1	1	1	1	2	2	1	2	0	0	1	0	1	2	1	1	2	2	0	Braunvieh	milch	207	1	c_Feb	4	2.5	1	0	NA	0	NA	140	NA	3.25	222.5	114.5	58
farm_6	cow_127	1	8	0	3	3	1	1	1	1	0	3	0	0	1	1	0	0	0	0	0	0	3	1	1	3	0	1	0	0	0	Red Holstein	milch	161	1	d_Mar	2	1.5	0	0	2	2	144	144	2.75	2.75	197	120	31
farm_6	cow_128	2	13	0	2	3	1	0	0	1	2	1	0	0	2	1	0	0	0	0	0	0	3	1	1	2	0	2	0	0	0	Swiss Fleckvieh	sf	368	0	d_Mar	2	2	0	NA	NA	7	NA	146	NA	2.88	198	121.5	30.5
farm_6	cow_129	1	6	0	0	0	0	0	0	0	2	1	0	0	1	1	0	0	0	0	0	0	0	0	0	2	0	1	0	0	0	Rotfleckvieh	sf	267	1	d_Mar	3	1.5	0	0	2	2	146	146	3	3	197	120	31
farm_6	cow_130	1	2	0	2	3	0	0	0	0	3	3	0	0	1	1	0	0	0	0	0	0	3	0	0	3	0	1	0	0	0	Swiss Fleckvieh	sf	106	1	d_Mar	3	2.5	1	0	6	6	152	152	3	3	197	120	31
farm_6	cow_131	1	9	0	1	0	0	0	1	0	2	3	0	0	1	1	0	0	0	0	0	0	1	0	1	3	0	1	0	0	0	Swiss Fleckvieh	sf	323	1	d_Mar	2	1.83333	0	0	0	0	151	151	3	3	197	120	31
farm_6	cow_132	2	21	0	2	0	0	0	1	1	1	1	1	1	1	0	0	0	0	0	0	0	2	0	1	1	1	1	0	0	0	Red Holstein	milch	166	1	d_Mar	2	1.83333	0	0	7	7	151	151	2.5	2.5	198	121.5	30.5
farm_6	cow_133	2	22	0	2	1	0	0	2	2	2	1	1	0	2	1	0	0	0	0	0	0	2	0	2	2	1	2	0	0	0	Swiss Fleckvieh	sf	146	1	d_Mar	4	1.83333	0	0	8	8	146	146	2.5	2.5	198	121.5	30.5
farm_6	cow_134	1	11	0	1	2	1	0	1	0	1	0	0	0	1	0	0	0	0	0	0	0	2	1	1	1	0	1	0	0	0	Red Holstein	milch	37	1	d_Mar	4	2.33333	1	1	2	2	146	146	2.75	2.75	197	120	31
farm_6	cow_135	2	14	0	0	2	0	1	0	1	2	2	0	0	1	1	0	0	0	0	0	0	2	1	1	2	0	1	0	0	0	Swiss Fleckvieh	sf	13	1	d_Mar	4	2	0	0	8	8	147	147	3	3	198	121.5	30.5
farm_6	cow_136	1	10	0	2	0	0	0	1	0	0	0	0	0	1	1	0	0	0	0	0	0	2	0	1	0	0	1	0	0	0	Swiss Fleckvieh	sf	335	0	d_Mar	3	1.83333	0	0	5	5	NA	146	3	3	197	120	31
farm_6	cow_137	2	24	0	3	2	0	0	1	1	3	0	2	0	1	1	0	0	0	0	0	0	3	0	1	3	2	1	0	0	0	Red Holstein	milch	41	1	d_Mar	4	2	0	1	8	8	150	150	2.75	2.75	198	121.5	30.5
farm_6	cow_138	2	23	0	2	3	0	0	0	1	2	3	1	0	2	2	0	0	0	0	0	0	3	0	1	3	1	2	0	0	0	Red Holstein	milch	207	1	d_Mar	3	2.33333	1	1	8	8	141	141	2.75	2.75	198	121.5	30.5
farm_6	cow_139	2	19	0	3	3	0	1	1	2	3	2	0	1	1	2	0	0	0	0	0	0	3	1	2	3	1	2	0	0	0	Red Holstein	milch	72	1	d_Mar	1	1.83333	0	0	6	6	141	141	3.25	3.25	198	121.5	30.5
farm_6	cow_140	1	12	0	1	1	0	0	0	0	0	0	0	0	2	1	0	0	0	0	0	0	1	0	0	0	0	2	0	0	0	Swiss Fleckvieh	sf	91	1	d_Mar	2	2.5	1	0	5	5	140	140	3.25	3.25	197	120	31
farm_6	cow_141	1	1	0	2	0	0	0	1	0	0	3	0	0	1	1	0	0	0	0	0	0	2	0	1	3	0	1	0	0	0	Swiss Fleckvieh	sf	116	1	d_Mar	2	1.83333	0	0	2	2	NA	146	3	3	197	120	31
farm_6	cow_142	1	7	0	0	0	0	0	0	0	3	0	0	0	1	1	0	0	0	0	0	0	0	0	0	3	0	1	0	0	0	Red Holstein	milch	282	1	d_Mar	1	2	0	0	0	0	142	142	3	3	197	120	31
farm_6	cow_143	2	17	0	1	2	0	0	0	0	2	2	1	0	2	1	0	0	0	0	0	0	2	0	0	2	1	2	0	0	0	Red Holstein	milch	143	1	d_Mar	1	1.66667	0	0	6	6	NA	146	2.75	2.75	198	121.5	30.5
farm_6	cow_144	1	3	0	0	0	0	0	0	0	0	1	0	0	1	1	0	0	0	0	0	0	0	0	0	1	0	1	0	0	0	Red Holstein	milch	193	1	d_Mar	1	1.66667	0	0	0	0	152	152	2.75	2.75	197	120	31
farm_6	cow_145	1	4	0	0	2	0	0	0	1	0	2	0	0	0	0	0	0	0	0	0	0	2	0	1	2	0	0	0	0	0	Swiss Fleckvieh	sf	156	1	d_Mar	1	2	0	0	3	3	NA	146	3	3	197	120	31
farm_6	cow_146	2	15	0	0	3	0	0	1	1	2	3	0	0	2	1	0	0	0	0	0	0	3	0	1	3	0	2	0	0	0	Swiss Fleckvieh	sf	158	1	d_Mar	1	1.5	0	0	7	7	141	141	3	3	198	121.5	30.5
farm_6	cow_147	2	20	0	1	2	0	0	0	1	2	1	0	1	1	0	0	0	0	0	0	0	2	0	1	2	1	1	0	0	0	Red Holstein	milch	40	1	d_Mar	1	1.66667	0	0	5	5	NA	146	3	3	198	121.5	30.5
farm_6	cow_148	2	16	0	3	3	0	0	1	0	1	0	1	0	1	1	0	0	0	0	0	0	3	0	1	1	1	1	0	0	0	Holstein	milch	93	1	d_Mar	1	1.5	0	0	4	4	NA	146	3	3	198	121.5	30.5
farm_6	cow_149	1	5	0	0	0	0	0	0	0	0	2	0	0	2	1	0	0	0	0	0	0	0	0	0	2	0	2	0	0	0	Red Holstein	milch	136	1	d_Mar	1	NA	NA	0	0	0	NA	146	3	3	197	120	31
farm_7	cow_150	1	6	0	0	0	0	0	0	0	0	0	0	0	1	1	0	0	0	0	0	0	0	0	0	0	0	1	0	0	0	Braunvieh	milch	269	1	a_Dec	6	2	0	0	1	1	134	134	3.25	3.25	181	103.333	28
farm_7	cow_151	3	44	0	0	0	0	0	0	0	0	0	0	0	1	1	0	0	0	0	0	0	0	0	0	0	0	1	0	0	0	Original Braunvieh	robust	34	1	a_Dec	1	1.5	0	0	9	9	139	139	3.75	3.75	168.667	95.333	29.333
farm_7	cow_152	3	33	0	0	0	0	0	0	0	1	2	1	1	1	2	0	0	0	0	0	0	0	0	0	2	1	2	0	0	0	Braunvieh	milch	56	1	a_Dec	1	2	0	0	4	4	144	144	4	4	168.667	95.333	29.333
farm_7	cow_153	2	21	0	0	0	0	0	0	0	2	1	0	1	1	2	0	0	0	0	0	0	0	0	0	2	1	2	0	0	0	Original Braunvieh	robust	71	1	a_Dec	1	2	0	0	0	0	138	138	3	3	170.667	101.333	29.667
farm_7	cow_154	3	38	0	0	0	0	0	0	0	0	0	0	0	2	1	0	0	0	0	0	0	0	0	0	0	0	2	0	0	0	Braunvieh	milch	270	1	a_Dec	1	1.83333	0	0	3	3	137	137	3.5	3.5	168.667	95.333	29.333
farm_7	cow_155	2	23	0	2	0	0	0	0	0	1	2	1	0	2	1	0	1	0	1	0	1	2	0	0	2	1	2	1	1	1	Braunvieh	milch	130	1	a_Dec	1	2	0	0	2	2	138	138	4.25	4.25	170.667	101.333	29.667
farm_7	cow_156	1	9	0	0	0	0	0	0	0	0	1	0	1	2	2	0	0	0	0	0	0	0	0	0	1	1	2	0	0	0	Original Braunvieh	robust	60	1	a_Dec	1	2	0	0	4	4	140	140	3.5	3.5	181	103.333	28
farm_7	cow_157	1	13	0	0	0	0	0	0	0	0	0	0	0	1	2	0	0	0	0	0	0	0	0	0	0	0	2	0	0	0	Original Braunvieh	robust	136	1	a_Dec	1	2	0	0	4	4	136	136	4	4	181	103.333	28
farm_7	cow_158	3	43	0	0	0	0	0	0	0	3	3	0	1	2	1	0	0	0	0	0	0	0	0	0	3	1	2	0	0	0	Original Braunvieh	robust	69	1	a_Dec	1	2.16667	0	0	7	7	135	135	3	3	168.667	95.333	29.333
farm_7	cow_159	3	39	0	0	0	0	0	0	0	0	3	0	2	2	3	0	0	0	0	0	0	0	0	0	3	2	3	0	0	0	Original Braunvieh	robust	72	1	a_Dec	1	2.5	1	1	6	6	139	139	3.25	3.25	168.667	95.333	29.333
farm_7	cow_160	3	35	0	0	0	0	0	0	0	0	0	0	0	2	1	0	0	0	0	0	0	0	0	0	0	0	2	0	0	0	Braunvieh	milch	117	1	a_Dec	1	2.75	1	0	1	1	140	140	4.25	4.25	168.667	95.333	29.333
farm_7	cow_161	2	24	0	0	0	0	0	0	0	3	3	0	0	2	1	0	0	0	0	0	0	0	0	0	3	0	2	0	0	0	Braunvieh	milch	114	1	a_Dec	1	1.66667	0	0	3	3	137	137	4	4	170.667	101.333	29.667
farm_7	cow_162	3	34	1	0	0	0	0	0	0	1	0	0	0	2	1	0	0	0	0	0	0	0	0	0	1	0	2	0	0	0	Original Braunvieh	robust	9	1	a_Dec	1	2.75	1	0	5	5	131	131	4	4	168.667	95.333	29.333
farm_7	cow_163	1	8	0	0	0	0	0	0	0	0	0	0	0	1	0	0	0	0	0	0	0	0	0	0	0	0	1	0	0	0	Braunvieh	milch	206	1	a_Dec	3	2.66667	1	0	5	5	137	137	2.75	2.75	181	103.333	28
farm_7	cow_164	3	42	0	0	0	0	0	0	0	2	0	0	0	2	1	0	0	0	0	0	0	0	0	0	2	0	2	0	0	0	Braunvieh	milch	230	1	a_Dec	7	1.66667	0	0	5	5	132	132	3	3	168.667	95.333	29.333
farm_7	cow_165	2	18	0	0	0	0	0	0	0	1	1	0	0	2	2	0	0	0	0	0	0	0	0	0	1	0	2	0	0	0	Braunvieh	milch	253	1	a_Dec	2	1.83333	0	0	0	0	140	140	3.5	3.5	170.667	101.333	29.667
farm_7	cow_166	3	36	0	0	0	0	0	0	0	1	2	0	2	1	2	0	0	0	0	0	0	0	0	0	2	2	2	0	0	0	Braunvieh	milch	7	1	a_Dec	1	1.5	0	0	1	1	133	133	4.5	4.5	168.667	95.333	29.333
farm_7	cow_167	2	17	0	0	0	0	0	0	0	2	0	1	0	1	1	0	0	0	0	0	0	0	0	0	2	1	1	0	0	0	Braunvieh	milch	68	1	a_Dec	2	2.16667	0	0	2	2	145	145	3.25	3.25	170.667	101.333	29.667
farm_7	cow_168	2	30	0	0	0	0	0	0	0	1	0	1	0	0	1	0	0	0	0	0	0	0	0	0	1	1	1	0	0	0	Braunvieh	milch	265	1	a_Dec	1	2	0	1	3	3	137	137	4	4	170.667	101.333	29.667
farm_7	cow_169	3	37	0	0	0	0	0	0	0	0	1	0	1	2	3	0	0	0	0	0	0	0	0	0	1	1	3	0	0	0	Braunvieh	milch	378	1	a_Dec	1	1.83333	0	0	2	2	142	142	3.5	3.5	168.667	95.333	29.333
farm_7	cow_170	2	22	0	0	0	0	0	0	0	3	3	0	0	1	1	0	1	0	0	0	0	0	0	0	3	0	1	1	0	0	Braunvieh	milch	280	1	a_Dec	1	1.83333	0	0	5	5	138	138	4.25	4.25	170.667	101.333	29.667
farm_7	cow_171	1	3	0	0	0	0	0	0	0	0	0	0	0	2	1	0	0	0	0	0	0	0	0	0	0	0	2	0	0	0	Braunvieh	milch	68	1	a_Dec	3	1.5	0	0	4	4	136	136	3.25	3.25	181	103.333	28
farm_7	cow_172	1	10	0	0	0	0	0	0	0	0	0	0	0	1	1	0	0	0	0	0	0	0	0	0	0	0	1	0	0	0	Braunvieh	milch	22	1	a_Dec	3	2.33333	1	0	5	5	138	138	3.5	3.5	181	103.333	28
farm_7	cow_173	2	29	0	0	0	0	0	0	0	0	0	0	0	1	1	0	0	0	0	0	0	0	0	0	0	0	1	0	0	0	Braunvieh	milch	319	0	a_Dec	2	NA	NA	0	5	5	138	138	4.25	4.25	170.667	101.333	29.667
farm_7	cow_174	3	41	0	0	0	0	0	0	0	0	0	0	0	2	1	0	0	0	0	0	0	0	0	0	0	0	2	0	0	0	Braunvieh	milch	310	1	a_Dec	2	2	0	0	5	5	136	136	4	4	168.667	95.333	29.333
farm_7	cow_175	2	20	0	0	0	0	0	0	0	1	0	1	0	2	1	0	0	0	0	0	0	0	0	0	1	1	2	0	0	0	Braunvieh	milch	277	1	a_Dec	2	2.25	1	0	3	3	135	135	3.25	3.25	170.667	101.333	29.667
farm_7	cow_176	1	14	0	0	0	0	0	0	0	0	1	0	0	2	2	0	0	0	0	0	0	0	0	0	1	0	2	0	0	0	Braunvieh	milch	121	1	a_Dec	9	1.5	0	0	3	3	131	131	3	3	181	103.333	28
farm_7	cow_177	1	2	0	0	0	0	0	0	0	0	0	0	0	1	1	0	0	0	0	0	0	0	0	0	0	0	1	0	0	0	Braunvieh	milch	325	0	a_Dec	5	NA	NA	0	0	0	136	136	3.5	3.5	181	103.333	28
farm_7	cow_178	2	28	0	0	0	0	0	0	0	3	0	0	0	1	1	0	0	0	0	0	0	0	0	0	3	0	1	0	0	0	Braunvieh	milch	58	1	a_Dec	5	2.33333	1	0	4	4	137	137	3	3	170.667	101.333	29.667
farm_7	cow_179	2	27	0	0	0	0	0	0	0	0	0	0	0	2	1	0	0	0	0	0	0	0	0	0	0	0	2	0	0	0	Braunvieh	milch	150	1	a_Dec	4	2.83333	1	0	5	5	140	140	3.5	3.5	170.667	101.333	29.667
farm_7	cow_180	2	25	0	2	3	0	0	0	0	0	3	0	0	1	1	0	0	0	0	0	0	3	0	0	3	0	1	0	0	0	Braunvieh	milch	270	1	a_Dec	6	2	0	0	0	0	135	135	3.25	3.25	170.667	101.333	29.667
farm_7	cow_181	1	11	0	1	0	0	0	0	0	3	3	0	1	2	1	0	0	0	0	0	0	1	0	0	3	1	2	0	0	0	Braunvieh	milch	191	1	a_Dec	5	2.66667	1	0	6	6	138	138	3	3	181	103.333	28
farm_7	cow_182	1	1	0	0	0	0	0	0	0	0	0	0	0	1	1	0	0	0	0	0	0	0	0	0	0	0	1	0	0	0	Braunvieh	milch	327	1	a_Dec	5	1.83333	0	0	3	3	134	134	3.25	3.25	181	103.333	28
farm_7	cow_183	1	12	0	0	0	0	0	0	0	2	0	0	0	2	0	0	0	0	0	0	0	0	0	0	2	0	2	0	0	0	Braunvieh	milch	174	1	a_Dec	1	1.66667	0	0	7	7	128	128	2.75	2.75	181	103.333	28
farm_8	cow_184	2	14	0	1	1	0	1	1	2	3	3	1	1	1	1	0	0	0	0	0	0	1	1	2	3	1	1	0	0	0	Rotfleckvieh	sf	62	1	d_Mar	6	1.66667	0	0	4	4	148	148	2.75	2.75	181.5	117.5	31.5
farm_8	cow_185	1	8	0	3	3	1	0	1	1	1	3	0	1	1	1	0	0	0	0	0	0	3	1	1	3	1	1	0	0	0	Rotfleckvieh	sf	109	1	d_Mar	5	2.33333	1	1	6	6	145	145	2.75	2.75	185.5	108	29.5
farm_8	cow_186	2	13	0	3	3	0	1	2	2	3	2	2	1	1	1	0	0	0	0	0	0	3	1	2	3	2	1	0	0	0	Rotfleckvieh	sf	278	0	d_Mar	11	3.5	1	NA	7	7	149	149	3	3	181.5	117.5	31.5
farm_8	cow_187	1	2	0	3	1	1	0	1	1	0	3	0	1	1	1	0	0	0	0	0	0	3	1	1	3	1	1	0	0	0	Rotfleckvieh	sf	74	1	d_Mar	7	2.16667	0	1	7	7	143	143	2.5	2.5	185.5	108	29.5
farm_8	cow_188	1	6	0	3	3	1	1	1	1	3	3	2	2	1	1	0	0	0	0	0	0	3	1	1	3	2	1	0	0	0	Swiss Fleckvieh	sf	30	1	d_Mar	3	1.83333	0	0	4	4	140	140	2.75	2.75	185.5	108	29.5
farm_8	cow_189	1	3	0	3	2	0	0	1	0	3	1	1	0	1	1	0	0	0	0	0	0	3	0	1	3	1	1	0	0	0	Swiss Fleckvieh	sf	120	1	d_Mar	3	2.16667	0	1	5	5	146	146	2.5	2.5	185.5	108	29.5
farm_8	cow_190	1	7	0	3	3	2	1	2	3	3	3	2	2	3	0	3	0	0	0	0	0	3	2	3	3	2	3	3	0	0	Red Holstein	milch	100	1	d_Mar	3	1.83333	0	0	7	7	145	145	2.75	2.75	185.5	108	29.5
farm_8	cow_191	2	15	0	1	2	0	1	0	1	2	3	0	1	2	2	0	1	0	0	0	0	2	1	1	3	1	2	1	0	0	Red Holstein	milch	8	1	d_Mar	3	1.83333	0	1	5	5	148	148	3	3	181.5	117.5	31.5
farm_8	cow_192	1	9	0	3	3	0	0	0	0	2	1	0	0	1	1	2	0	1	0	0	0	3	0	0	2	0	1	2	1	0	Red Holstein	milch	275	1	d_Mar	2	1.83333	0	0	7	7	142	142	2.75	2.75	185.5	108	29.5
farm_8	cow_193	1	4	0	1	3	0	1	0	1	3	2	0	0	1	1	0	0	0	0	0	0	3	1	1	3	0	1	0	0	0	Red Holstein	milch	119	1	d_Mar	2	1.66667	0	0	7	7	145	145	2.75	2.75	185.5	108	29.5
farm_8	cow_194	1	10	0	2	2	1	0	1	1	3	3	0	0	1	2	0	0	0	0	0	0	2	1	1	3	0	2	0	0	0	Red Holstein	milch	126	1	d_Mar	2	2	0	0	7	7	147	147	2.5	2.5	185.5	108	29.5
farm_8	cow_195	1	5	0	3	3	0	0	1	1	2	3	1	1	1	1	3	3	2	1	0	0	3	0	1	3	1	1	3	2	0	Swiss Fleckvieh	sf	414	1	d_Mar	1	1.66667	0	0	6	6	143	143	3	3	185.5	108	29.5
farm_8	cow_196	2	16	0	2	2	0	1	0	1	2	2	1	0	1	1	3	3	1	0	0	0	2	1	1	2	1	1	3	1	0	Red Holstein	milch	16	1	d_Mar	2	1.5	0	0	6	6	143	143	3	3	181.5	117.5	31.5
farm_8	cow_197	2	17	0	2	2	0	0	1	1	1	1	0	0	1	1	0	0	0	0	0	0	2	0	1	1	0	1	0	0	0	Swiss Fleckvieh	sf	14	1	d_Mar	2	1.33333	0	0	0	0	139	139	3	3	181.5	117.5	31.5
farm_8	cow_198	1	11	0	3	3	0	1	0	1	3	2	0	1	1	1	0	2	0	1	0	0	3	1	1	3	1	1	2	1	0	Red Holstein	milch	176	1	d_Mar	1	2	0	0	5	5	141	141	2.75	2.75	185.5	108	29.5
farm_9	cow_199	2	17	0	1	1	0	0	0	1	3	3	0	0	1	0	0	0	0	0	0	0	1	0	1	3	0	1	0	0	0	Swiss Fleckvieh	sf	130	1	c_Feb	4	NA	NA	0	2	2	133	133	3.25	3.25	181	115.5	28
farm_9	cow_200	1	10	0	2	2	0	0	0	0	0	1	0	0	1	0	0	0	0	0	0	0	2	0	0	1	0	1	0	0	0	Simmental	robust	38	1	c_Feb	4	2	0	0	3	3	140	140	3	3	195	120	29.333
farm_9	cow_201	1	2	0	3	1	0	0	1	1	2	0	1	0	1	1	0	0	0	0	0	0	3	0	1	2	1	1	0	0	0	Simmental	robust	262	0	c_Feb	5	2.16667	0	0	8	8	151	151	3.25	3.25	195	120	29.333
farm_9	cow_202	2	12	0	3	3	0	0	0	1	0	0	0	0	0	0	0	0	0	0	0	0	3	0	1	0	0	0	0	0	0	Simmental	robust	162	1	c_Feb	4	2	0	0	3	3	137	137	3.5	3.5	181	115.5	28
farm_9	cow_203	2	16	0	3	2	0	0	1	1	3	3	0	0	1	0	0	0	0	0	0	0	3	0	1	3	0	1	0	0	0	Rotfleckvieh	sf	49	1	c_Feb	9	1.66667	0	0	NA	2	NA	136	3	3	181	115.5	28
farm_9	cow_204	1	3	0	2	0	0	0	0	1	1	3	0	2	1	2	0	0	0	0	0	0	2	0	1	3	2	2	0	0	0	Simmental	robust	269	0	c_Feb	7	2.5	1	0	6	6	145	145	3.5	3.5	195	120	29.333
farm_9	cow_205	1	4	0	0	0	0	0	1	1	2	3	1	0	1	1	0	0	0	0	0	0	0	0	1	3	1	1	0	0	0	Simmental	robust	142	1	c_Feb	2	2.16667	0	0	2	2	148	148	3	3	195	120	29.333
farm_9	cow_206	2	19	0	3	1	0	0	1	1	1	0	0	0	2	3	0	0	0	0	0	0	3	0	1	1	0	3	0	0	0	Simmental	robust	6	1	c_Feb	2	2.16667	0	0	8	8	140	140	3.5	3.5	181	115.5	28
farm_9	cow_207	2	18	0	1	0	0	0	0	0	1	3	1	1	2	1	0	0	0	0	0	0	1	0	0	3	1	2	0	0	0	Simmental	robust	192	1	c_Feb	1	1.83333	0	0	0	0	136	136	3	3	181	115.5	28
farm_9	cow_208	1	11	0	2	2	0	0	0	1	3	3	0	0	1	1	0	0	0	0	0	0	2	0	1	3	0	1	0	0	0	Swiss Fleckvieh	sf	358	1	c_Feb	1	2.5	1	0	3	3	140	140	3	3	195	120	29.333
farm_9	cow_209	1	7	0	0	0	0	0	0	0	3	1	1	1	2	2	0	0	0	0	0	0	0	0	0	3	1	2	0	0	0	Swiss Fleckvieh	sf	178	1	c_Feb	1	2.16667	0	0	5	5	NA	144.5	NA	3	195	120	29.333
farm_9	cow_210	2	14	0	2	3	0	0	0	1	2	2	0	1	1	1	0	0	0	0	0	0	3	0	1	2	1	1	0	0	0	Simmental	robust	46	1	c_Feb	1	1.83333	0	0	NA	2	NA	136	NA	3.13	181	115.5	28
farm_9	cow_211	2	13	0	3	2	0	0	0	0	2	3	1	1	1	2	0	0	0	0	0	0	3	0	0	3	1	2	0	0	0	Swiss Fleckvieh	sf	100	1	c_Feb	1	1.5	0	0	NA	2	NA	136	NA	3.13	181	115.5	28
farm_9	cow_212	2	15	0	3	3	0	0	1	1	1	3	0	1	1	1	0	0	0	0	0	0	3	0	1	3	1	1	0	0	0	Swiss Fleckvieh	sf	128	1	c_Feb	1	2	0	0	NA	2	NA	136	NA	3.13	181	115.5	28
farm_9	cow_213	1	5	0	2	0	0	0	0	1	3	3	2	2	2	2	0	0	0	0	0	0	2	0	1	3	2	2	0	0	0	Simmental	robust	38	1	c_Feb	1	2.16667	0	0	8	8	144	144	3.25	3.25	195	120	29.333
farm_9	cow_214	1	6	0	0	0	0	0	1	0	3	0	1	0	1	1	0	0	0	0	0	0	0	0	1	3	1	1	0	0	0	Rotfleckvieh	sf	268	1	c_Feb	7	1.83333	0	1	5	5	136	136	3	3	195	120	29.333
farm_9	cow_215	2	20	0	0	0	0	0	0	1	0	0	0	0	1	1	0	0	0	0	0	0	0	0	1	0	0	1	0	0	0	Simmental	robust	226	1	c_Feb	2	2.5	1	0	2	2	133	133	3	3	181	115.5	28
farm_9	cow_216	1	8	0	2	0	0	0	1	1	3	2	1	2	2	2	0	0	0	0	0	0	2	0	1	3	2	2	0	0	0	Swiss Fleckvieh	sf	44	1	c_Feb	3	1.83333	0	1	5	5	150	150	2.75	2.75	195	120	29.333
farm_9	cow_217	1	9	0	1	1	0	0	0	1	3	2	0	0	1	1	0	0	0	0	0	0	1	0	1	3	0	1	0	0	0	Swiss Fleckvieh	sf	201	1	c_Feb	2	2.16667	0	1	10	10	144	144	3	3	195	120	29.333
farm_9	cow_218	1	1	0	0	0	0	0	1	1	0	0	0	0	1	1	0	0	0	0	0	0	0	0	1	0	0	1	0	0	0	Rotfleckvieh	sf	424	1	c_Feb	5	2.5	1	0	2	2	151	151	3	3	195	120	29.333
farm_10	cow_219	1	9	0	0	0	0	0	0	0	0	0	0	0	0	1	0	0	0	0	0	0	0	0	0	0	0	1	0	0	0	Holstein	milch	569	1	a_Dec	2	1.83333	0	0	0	0	147	147	2.75	2.75	203.25	104.25	26.75
farm_10	cow_220	2	17	0	0	0	0	0	0	0	0	0	0	0	1	1	0	0	0	0	0	0	0	0	0	0	0	1	0	0	0	Holstein	milch	559	1	a_Dec	2	NA	NA	0	2	2	151	151	2.75	2.75	192.5	119	26.5
farm_10	cow_221	1	3	0	0	0	0	0	0	0	0	0	0	0	1	1	0	0	0	0	0	0	0	0	0	0	0	1	0	0	0	Holstein	milch	720	0	a_Dec	1	1.66667	0	0	0	0	149	149	2.75	2.75	203.25	104.25	26.75
farm_10	cow_222	1	13	0	0	0	0	0	0	0	0	0	0	0	1	0	0	0	0	0	0	0	0	0	0	0	0	1	0	0	0	Red Holstein	milch	464	1	a_Dec	1	1.5	0	0	1	1	144	144	3	3	203.25	104.25	26.75
farm_10	cow_223	1	14	0	0	0	0	0	0	0	2	0	0	0	1	1	0	0	0	0	0	0	0	0	0	2	0	1	0	0	0	Holstein	milch	459	1	a_Dec	1	NA	NA	0	1	1	149	149	2.75	2.75	203.25	104.25	26.75
farm_10	cow_224	1	11	0	0	0	0	0	0	0	1	0	0	0	1	1	0	0	0	0	0	0	0	0	0	1	0	1	0	0	0	Holstein	milch	371	1	a_Dec	1	1.5	0	0	0	0	148	148	3.25	3.25	203.25	104.25	26.75
farm_10	cow_225	2	21	0	0	0	0	0	0	0	0	0	0	0	0	1	0	0	0	0	0	0	0	0	0	0	0	1	0	0	0	Rotfleckvieh	sf	656	1	a_Dec	7	1.5	0	0	0	0	139	139	3.25	3.25	192.5	119	26.5
farm_10	cow_226	2	15	0	0	0	0	0	0	0	0	0	0	0	0	0	0	0	0	0	0	0	0	0	0	0	0	0	0	0	0	Red Holstein	milch	500	1	a_Dec	5	NA	NA	0	0	0	150	150	2.75	2.75	192.5	119	26.5
farm_10	cow_227	1	6	0	0	0	0	0	0	0	1	1	0	0	1	1	0	0	0	0	0	0	0	0	0	1	0	1	0	0	0	Holstein	milch	727	0	a_Dec	6	1.66667	0	0	3	3	139	139	3.5	3.5	203.25	104.25	26.75
farm_10	cow_228	1	1	0	0	0	0	0	0	0	0	0	0	0	1	0	0	0	0	0	0	0	0	0	0	0	0	1	0	0	0	Rotfleckvieh	sf	466	1	a_Dec	5	1.66667	0	0	2	2	144	144	3	3	203.25	104.25	26.75
farm_10	cow_229	1	4	0	0	0	0	0	0	0	0	0	0	0	1	1	0	0	0	0	0	0	0	0	0	0	0	1	0	0	0	Holstein	milch	597	1	a_Dec	7	NA	NA	0	0	0	149	149	2.75	2.75	203.25	104.25	26.75
farm_10	cow_230	2	16	0	0	0	0	0	0	0	0	0	0	0	0	1	0	0	0	0	0	0	0	0	0	0	0	1	0	0	0	Holstein	milch	653	1	a_Dec	4	2	0	0	0	0	147	147	3	3	192.5	119	26.5
farm_10	cow_231	2	18	0	0	0	0	0	0	0	0	0	0	0	1	1	0	0	0	0	0	0	0	0	0	0	0	1	0	0	0	Holstein	milch	654	1	a_Dec	4	1.66667	0	1	3	3	148	148	3	3	192.5	119	26.5
farm_10	cow_232	1	5	0	0	0	0	0	0	0	1	0	0	0	2	1	0	0	0	0	0	0	0	0	0	1	0	2	0	0	0	Red Holstein	milch	694	0	a_Dec	3	2.5	1	0	3	3	147	147	3	3	203.25	104.25	26.75
farm_10	cow_233	1	10	0	0	0	0	0	0	0	0	0	0	0	1	1	0	0	0	0	0	0	0	0	0	0	0	1	0	0	0	Holstein	milch	629	1	a_Dec	3	1.83333	0	0	0	0	150	150	2.75	2.75	203.25	104.25	26.75
farm_10	cow_234	2	19	0	0	0	0	0	0	0	0	0	0	0	1	1	0	0	0	0	0	0	0	0	0	0	0	1	0	0	0	Holstein	milch	540	1	a_Dec	4	NA	NA	0	1	1	151	151	2.75	2.75	192.5	119	26.5
farm_10	cow_235	1	8	0	0	0	0	0	0	0	0	0	0	0	0	0	0	0	0	0	0	0	0	0	0	0	0	0	0	0	0	Red Holstein	milch	687	1	a_Dec	3	1.66667	0	0	2	2	145	145	3	3	203.25	104.25	26.75
farm_10	cow_236	1	12	0	0	0	0	0	0	0	0	0	0	0	1	0	0	0	0	0	0	0	0	0	0	0	0	1	0	0	0	Holstein	milch	694	1	a_Dec	2	1.5	0	0	5	5	157	157	3	3	203.25	104.25	26.75
farm_10	cow_237	2	20	0	0	0	0	0	0	0	0	0	0	0	1	0	0	0	0	0	0	0	0	0	0	0	0	1	0	0	0	Red Holstein	milch	410	1	a_Dec	3	1.5	0	0	0	0	142	142	2.75	2.75	192.5	119	26.5
farm_10	cow_238	1	7	0	0	0	0	0	0	0	1	0	0	0	1	1	0	0	0	0	0	0	0	0	0	1	0	1	0	0	0	Red Holstein	milch	726	0	a_Dec	2	1.66667	0	0	0	0	154	154	2.75	2.75	203.25	104.25	26.75
farm_11	cow_239	2	10	0	2	3	0	0	1	2	2	2	1	0	1	1	0	0	0	0	0	0	3	0	2	2	1	1	0	0	0	Rotfleckvieh	sf	77	1	e_Apr	5	2.16667	0	1	5	5	139	139	3	3	205	115.5	29
farm_11	cow_240	1	1	0	1	3	0	0	1	1	2	2	1	1	2	2	1	0	1	0	0	0	3	0	1	2	1	2	1	1	0	Swiss Fleckvieh	sf	267	1	e_Apr	4	1.33333	0	0	8	8	137	137	2.75	2.75	196.5	104	32.5
farm_11	cow_241	2	13	0	2	3	0	0	1	2	2	2	1	1	1	1	0	0	0	0	0	0	3	0	2	2	1	1	0	0	0	Swiss Fleckvieh	sf	52	1	e_Apr	4	1.83333	0	0	5	5	145	145	2.75	2.75	205	115.5	29
farm_11	cow_242	1	8	0	0	0	0	0	0	0	3	3	1	1	2	2	0	0	0	0	0	0	0	0	0	3	1	2	0	0	0	Simmental	robust	16	1	e_Apr	4	1.66667	0	0	9	9	133	133	3.25	3.25	196.5	104	32.5
farm_11	cow_243	2	9	0	2	3	0	1	1	1	2	3	1	1	2	2	0	0	0	0	0	0	3	1	1	3	1	2	0	0	0	Red Holstein	milch	225	1	e_Apr	3	2	0	0	0	0	153	153	2.5	2.5	205	115.5	29
farm_11	cow_244	1	7	0	2	2	0	0	0	0	1	2	0	0	1	1	0	0	0	0	0	0	2	0	0	2	0	1	0	0	0	Swiss Fleckvieh	sf	59	1	e_Apr	3	1.5	0	0	7	7	139	139	2.75	2.75	196.5	104	32.5
farm_11	cow_245	1	4	0	1	1	0	0	0	1	2	2	1	0	2	1	0	0	0	0	0	0	1	0	1	2	1	2	0	0	0	Swiss Fleckvieh	sf	36	1	e_Apr	2	1.66667	0	0	1	1	142	142	2.75	2.75	196.5	104	32.5
farm_11	cow_246	2	15	0	3	3	0	0	1	1	2	3	2	1	1	1	0	0	0	0	0	0	3	0	1	3	2	1	0	0	0	Rotfleckvieh	sf	282	1	e_Apr	6	1.83333	0	0	5	5	137	137	3	3	205	115.5	29
farm_11	cow_247	1	5	0	0	0	0	0	2	2	1	2	1	0	1	1	0	0	0	0	0	0	0	0	2	2	1	1	0	0	0	Rotfleckvieh	sf	162	1	e_Apr	6	1.66667	0	0	0	0	139	139	3	3	196.5	104	32.5
farm_11	cow_248	3	18	0	0	1	0	0	1	1	3	3	2	1	2	1	1	3	0	1	1	1	1	0	1	3	2	2	3	1	1	Swiss Fleckvieh	sf	284	1	e_Apr	4	2.33333	1	1	4	4	149	149	2.75	2.75	NA	NA	NA
farm_11	cow_249	1	6	0	2	3	0	0	2	1	3	2	1	0	1	1	0	0	0	0	0	0	3	0	2	3	1	1	0	0	0	Red Holstein	milch	249	1	e_Apr	1	2	0	0	2	2	137	137	3	3	196.5	104	32.5
farm_11	cow_250	1	2	0	3	3	0	0	1	1	2	1	1	1	2	2	0	0	0	0	0	0	3	0	1	2	1	2	0	0	0	Swiss Fleckvieh	sf	175	1	e_Apr	1	1.5	0	0	1	1	132	132	3.25	3.25	196.5	104	32.5
farm_11	cow_251	2	14	0	2	3	0	1	1	2	3	2	2	0	2	1	0	0	0	0	0	0	3	1	2	3	2	2	0	0	0	Swiss Fleckvieh	sf	181	1	e_Apr	1	1.5	0	0	5	5	136	136	3	3	205	115.5	29
farm_11	cow_252	2	11	0	3	3	2	1	0	0	2	3	1	2	2	2	0	0	0	0	0	0	3	2	0	3	2	2	0	0	0	Swiss Fleckvieh	sf	192	1	e_Apr	1	1.5	0	0	1	1	140	140	2.75	2.75	205	115.5	29
farm_11	cow_253	2	16	0	0	2	0	0	0	0	0	0	0	0	0	0	0	0	0	0	0	0	2	0	0	0	0	0	0	0	0	Jersey	milch	17	1	e_Apr	1	1.66667	0	0	6	6	122	122	3.25	3.25	205	115.5	29
farm_11	cow_254	1	3	0	3	3	0	0	1	1	2	3	1	0	2	1	2	1	1	0	0	0	3	0	1	3	1	2	2	1	0	Rotfleckvieh	sf	115	1	e_Apr	9	1.66667	0	0	1	1	140	140	2.75	2.75	196.5	104	32.5
farm_11	cow_255	2	12	0	1	2	0	0	0	1	0	0	0	0	1	1	0	0	0	0	0	0	2	0	1	0	0	1	0	0	0	Simmental	robust	81	1	e_Apr	1	1.5	0	0	3	3	132	132	3	3	205	115.5	29
farm_12	cow_256	1	10	0	1	3	0	0	0	0	0	0	0	0	1	1	0	0	0	0	0	0	3	0	0	0	0	1	0	0	0	Rotfleckvieh	sf	96	1	a_Dec	5	2.33333	1	1	5	5	142	142	3	3	190	106	34
farm_12	cow_257	2	14	0	0	0	0	0	0	0	2	0	1	0	2	2	0	0	0	0	0	1	0	0	0	2	1	2	0	0	1	Holstein	milch	258	1	a_Dec	2	1.66667	0	0	4	4	145	145	2.75	2.75	185.5	110	32
farm_12	cow_258	2	20	0	3	3	0	0	1	1	2	2	0	2	1	1	0	0	0	0	0	0	3	0	1	2	2	1	0	0	0	Rotfleckvieh	sf	104	1	a_Dec	5	2	0	0	2	2	145	145	2.5	2.5	185.5	110	32
farm_12	cow_259	2	16	0	3	2	0	0	1	0	2	2	0	0	2	1	0	0	0	0	0	0	3	0	1	2	0	2	0	0	0	Swiss Fleckvieh	sf	216	1	a_Dec	5	2.33333	1	0	8	8	148	148	2.75	2.75	185.5	110	32
farm_12	cow_260	1	9	0	0	0	0	0	0	0	1	0	0	0	1	2	0	0	0	0	0	0	0	0	0	1	0	2	0	0	0	Swiss Fleckvieh	sf	174	1	a_Dec	4	1.83333	0	0	NA	3	NA	144	NA	3	190	106	34
farm_12	cow_261	2	12	0	0	0	0	0	0	0	0	0	0	0	1	1	0	0	0	0	0	0	0	0	0	0	0	1	0	0	0	Red Holstein	milch	166	1	a_Dec	3	2	0	0	0	0	150	150	3.25	3.25	185.5	110	32
farm_12	cow_262	1	2	0	0	2	0	0	0	0	0	1	0	0	0	2	0	0	0	0	0	0	2	0	0	1	0	2	0	0	0	Swiss Fleckvieh	sf	175	1	a_Dec	1	1.66667	0	0	5	5	144	144	3	3	190	106	34
farm_12	cow_263	2	18	0	2	0	0	0	0	0	3	3	1	0	2	1	0	0	0	0	0	0	2	0	0	3	1	2	0	0	0	Swiss Fleckvieh	sf	135	1	a_Dec	1	1.66667	0	0	NA	3	NA	147	NA	2.88	185.5	110	32
farm_12	cow_264	2	19	0	1	1	0	1	0	1	2	2	2	1	2	2	0	0	0	0	0	0	1	1	1	2	2	2	0	0	0	Swiss Fleckvieh	sf	406	0	a_Dec	1	1.5	0	0	7	7	143	143	3	3	185.5	110	32
farm_12	cow_265	1	1	0	0	0	0	0	0	0	0	0	0	0	1	1	0	0	0	0	0	0	0	0	0	0	0	1	0	0	0	Rotfleckvieh	sf	161	1	a_Dec	8	1.66667	0	1	2	2	146	146	2.75	2.75	190	106	34
farm_12	cow_266	1	4	0	3	3	0	0	0	0	1	3	0	0	1	2	0	0	0	0	0	0	3	0	0	3	0	2	0	0	0	Holstein	milch	297	1	a_Dec	3	2	0	0	2	2	144	144	2.75	2.75	190	106	34
farm_12	cow_267	2	22	0	0	1	0	0	0	0	1	0	0	0	1	1	1	1	0	0	0	0	1	0	0	1	0	1	1	0	0	Kreuzung	sf	320	1	a_Dec	1	1.5	0	0	2	2	147	147	3	3	185.5	110	32
farm_12	cow_268	1	6	0	2	2	0	0	0	0	1	1	0	0	1	1	0	0	0	0	0	0	2	0	0	1	0	1	0	0	0	Red Holstein	milch	181	1	a_Dec	3	1.66667	0	0	2	2	146	146	3	3	190	106	34
farm_12	cow_269	2	15	0	2	3	0	0	0	1	1	1	0	0	0	0	0	0	0	0	0	0	3	0	1	1	0	0	0	0	0	Swiss Fleckvieh	sf	255	1	a_Dec	2	2.16667	0	0	NA	3	NA	147	NA	2.88	185.5	110	32
farm_12	cow_270	1	3	0	3	3	0	0	0	0	0	0	0	0	1	0	0	0	0	0	0	0	3	0	0	0	0	1	0	0	0	Red Holstein	milch	311	1	a_Dec	3	1.66667	0	0	4	4	143	143	3.25	3.25	190	106	34
farm_12	cow_271	2	17	0	3	3	0	0	1	1	0	2	0	0	1	0	0	3	0	0	0	0	3	0	1	2	0	1	3	0	0	Red Holstein	milch	213	1	a_Dec	2	1.66667	0	0	NA	3	NA	147	NA	2.88	185.5	110	32
farm_12	cow_272	1	5	0	3	3	0	0	0	0	2	1	1	0	1	1	0	0	0	0	0	0	3	0	0	2	1	1	0	0	0	Swiss Fleckvieh	sf	370	1	a_Dec	2	2	0	0	2	2	144	144	3	3	190	106	34
farm_12	cow_273	1	8	0	0	0	0	0	0	0	0	0	0	0	1	0	0	0	0	0	0	0	0	0	0	0	0	1	0	0	0	Rotfleckvieh	sf	404	1	a_Dec	7	1.83333	0	1	4	4	145	145	4	4	190	106	34
farm_12	cow_274	1	7	0	3	3	0	0	0	0	0	0	0	0	1	2	0	0	0	0	0	0	3	0	0	0	0	2	0	0	0	Rotfleckvieh	sf	278	1	a_Dec	3	2.25	1	0	NA	3	NA	144	NA	3	190	106	34
farm_12	cow_275	1	11	0	0	0	0	0	0	0	0	2	0	0	1	1	3	0	3	0	2	0	0	0	0	2	0	1	3	3	2	Swiss Fleckvieh	sf	269	1	a_Dec	3	2.5	1	0	NA	3	NA	144	NA	3	190	106	34
farm_12	cow_276	2	21	0	3	3	0	0	2	1	3	3	0	1	2	2	0	0	0	0	0	0	3	0	2	3	1	2	0	0	0	Holstein	milch	46	1	a_Dec	3	2	0	0	3	3	150	150	2.75	2.75	185.5	110	32
farm_12	cow_277	2	13	0	3	3	0	0	1	0	3	0	1	0	1	0	0	0	0	0	0	0	3	0	1	3	1	1	0	0	0	Rotfleckvieh	sf	42	1	a_Dec	7	2.5	1	1	NA	3	NA	147	3	3	185.5	110	32
farm_13	cow_278	2	12	0	2	2	0	0	0	0	1	1	0	0	0	1	0	0	0	0	0	0	2	0	0	1	0	1	0	0	0	Simmental	robust	250	1	c_Feb	7	2	0	0	NA	0	NA	137	3.25	3.25	204	103.333	33.333
farm_13	cow_279	2	16	0	1	2	0	0	1	2	3	3	3	0	2	1	0	0	0	0	0	0	2	0	2	3	3	2	0	0	0	Simmental	robust	19	1	c_Feb	7	2.83333	1	1	2	2	139	139	3.25	3.25	204	103.333	33.333
farm_13	cow_280	1	10	0	2	2	0	0	0	0	2	0	1	0	2	1	0	3	0	2	0	0	2	0	0	2	1	2	3	2	0	Simmental	robust	63	1	c_Feb	3	1.83333	0	0	4	4	144	144	3.25	3.25	199.429	109.143	33.5
farm_13	cow_281	2	14	0	3	3	0	0	1	1	2	1	0	0	2	1	0	0	0	0	0	0	3	0	1	2	0	2	0	0	0	Simmental	robust	70	1	c_Feb	3	1.5	0	0	3	3	144	144	3.25	3.25	204	103.333	33.333
farm_13	cow_282	1	9	0	3	3	0	0	0	1	3	3	0	1	1	1	0	3	0	0	0	0	3	0	1	3	1	1	3	0	0	Simmental	robust	52	1	c_Feb	3	1.66667	0	1	NA	7	NA	137	3.25	3.25	199.429	109.143	33.5
farm_13	cow_283	2	20	0	3	3	0	0	0	1	0	0	0	0	1	1	0	0	0	0	0	0	3	0	1	0	0	1	0	0	0	Simmental	robust	42	1	c_Feb	4	2	0	1	5	5	136	136	3.5	3.5	204	103.333	33.333
farm_13	cow_284	1	6	0	3	3	0	0	0	1	3	3	2	0	1	1	0	0	0	0	0	0	3	0	1	3	2	1	0	0	0	Simmental	robust	142	1	c_Feb	4	1.5	0	0	NA	7	NA	137	3	3	199.429	109.143	33.5
farm_13	cow_285	2	18	0	2	2	0	0	0	0	3	3	0	2	2	2	0	0	0	0	0	0	2	0	0	3	2	2	0	0	0	Simmental	robust	229	1	c_Feb	2	2	0	0	3	3	139	139	3.5	3.5	204	103.333	33.333
farm_13	cow_286	2	11	0	3	2	0	0	0	0	3	3	2	2	1	1	0	3	0	0	0	0	3	0	0	3	2	1	3	0	0	Simmental	robust	151	1	c_Feb	2	2.75	1	0	NA	3	NA	138	3.25	3.25	204	103.333	33.333
farm_13	cow_287	1	1	0	0	0	0	0	0	0	1	0	0	0	1	1	0	0	0	0	0	0	0	0	0	1	0	1	0	0	0	Simmental	robust	209	1	c_Feb	5	1.83333	0	0	3	3	134	134	3.25	3.25	199.429	109.143	33.5
farm_13	cow_288	1	5	0	3	3	0	0	0	1	3	2	1	0	1	1	0	0	0	0	0	0	3	0	1	3	1	1	0	0	0	Simmental	robust	163	1	c_Feb	5	2.16667	0	1	0	0	134	134	3.5	3.5	199.429	109.143	33.5
farm_13	cow_289	1	2	0	2	1	0	0	0	1	0	0	0	0	2	1	0	0	0	0	0	0	2	0	1	0	0	2	0	0	0	Simmental	robust	153	1	c_Feb	5	1.66667	0	0	NA	7	NA	137	2.75	2.75	199.429	109.143	33.5
farm_13	cow_290	1	4	0	2	3	0	0	0	1	3	3	3	3	2	2	1	0	1	0	0	0	3	0	1	3	3	2	1	1	0	Simmental	robust	178	1	c_Feb	4	2.33333	1	1	8	8	139	139	3	3	199.429	109.143	33.5
farm_13	cow_291	2	15	0	0	0	0	0	1	1	3	2	0	0	1	1	0	0	0	0	0	0	0	0	1	3	0	1	0	0	0	Rotfleckvieh	sf	77	1	c_Feb	5	NA	NA	1	2	2	137	137	3	3	204	103.333	33.333
farm_13	cow_292	2	17	0	3	3	0	0	1	1	2	3	0	3	2	3	0	0	0	0	0	0	3	0	1	3	3	3	0	0	0	Rotfleckvieh	sf	29	1	c_Feb	8	2.5	1	1	3	3	135	135	3.25	3.25	204	103.333	33.333
farm_13	cow_293	2	21	0	3	3	0	0	0	1	2	3	0	2	1	1	0	0	0	0	0	0	3	0	1	3	2	1	0	0	0	Simmental	robust	43	1	c_Feb	1	1.66667	0	0	6	6	128	128	3.5	3.5	204	103.333	33.333
farm_13	cow_294	2	19	0	3	3	0	0	1	1	1	1	0	0	1	1	0	0	0	0	0	0	3	0	1	1	0	1	0	0	0	Rotfleckvieh	sf	45	1	c_Feb	6	2.16667	0	1	2	2	140	140	3.25	3.25	204	103.333	33.333
farm_13	cow_295	1	3	0	3	3	0	0	1	1	0	0	0	0	1	2	0	0	0	0	0	0	3	0	1	0	0	2	0	0	0	Simmental	robust	221	1	c_Feb	6	2	0	0	8	8	138	138	3.25	3.25	199.429	109.143	33.5
farm_13	cow_296	2	13	0	3	2	0	0	0	0	3	2	1	0	1	2	0	0	0	0	0	0	3	0	0	3	1	2	0	0	0	Simmental	robust	554	1	c_Feb	4	1.5	0	0	3	3	141	141	3.25	3.25	204	103.333	33.333
farm_13	cow_297	1	7	0	1	2	0	0	0	0	3	3	1	0	1	2	0	0	0	0	0	0	2	0	0	3	1	2	0	0	0	Simmental	robust	84	1	c_Feb	1	1.33333	0	0	7	7	137	137	3	3	199.429	109.143	33.5
farm_13	cow_298	1	8	0	2	3	0	0	1	1	3	3	0	0	2	1	0	0	0	0	0	0	3	0	1	3	0	2	0	0	0	Simmental	robust	84	1	c_Feb	1	1.5	0	0	9	9	134	134	3.25	3.25	199.429	109.143	33.5
farm_14	cow_299	2	18	0	3	1	0	0	0	0	3	2	1	1	1	1	0	0	0	0	0	0	3	0	0	3	1	1	0	0	0	Swiss Fleckvieh	sf	282	0	d_Mar	1	NA	NA	0	5	5	142	142	2.75	2.75	185.333	108	29.5
farm_14	cow_300	1	9	0	0	0	0	0	0	0	2	1	1	0	1	1	0	0	0	0	0	0	0	0	0	2	1	1	0	0	0	Swiss Fleckvieh	sf	432	1	d_Mar	1	2	0	0	5	5	147	147	3	3	197.4	112.4	19.667
farm_14	cow_301	2	19	0	1	2	0	0	1	1	2	2	1	1	1	1	0	2	0	2	0	0	2	0	1	2	1	1	2	2	0	Swiss Fleckvieh	sf	298	0	d_Mar	1	2.16667	0	0	NA	4	NA	140	NA	3.25	185.333	108	29.5
farm_14	cow_302	2	17	0	3	1	0	0	0	0	0	1	0	1	1	1	0	0	0	0	0	0	3	0	0	1	1	1	0	0	0	Swiss Fleckvieh	sf	264	1	d_Mar	1	1.5	0	0	0	0	140	140	3	3	185.333	108	29.5
farm_14	cow_303	1	8	0	0	0	0	0	0	0	0	0	0	0	1	1	0	0	0	0	0	0	0	0	0	0	0	1	0	0	0	Swiss Fleckvieh	sf	91	1	d_Mar	1	2.16667	0	0	NA	3	NA	144	NA	3	197.4	112.4	19.667
farm_14	cow_304	1	3	0	0	0	0	0	0	0	0	0	0	0	1	1	0	0	0	0	0	0	0	0	0	0	0	1	0	0	0	Rotfleckvieh	sf	22	1	d_Mar	8	2.16667	0	0	6	6	152	152	3	3	197.4	112.4	19.667
farm_14	cow_305	1	1	0	0	0	0	0	0	0	0	2	0	1	0	0	0	0	0	0	0	0	0	0	0	2	1	0	0	0	0	Swiss Fleckvieh	sf	194	1	d_Mar	3	1.5	0	0	0	0	142	142	3.25	3.25	197.4	112.4	19.667
farm_14	cow_306	1	11	0	0	0	0	0	0	0	0	0	0	0	1	1	0	0	0	0	0	0	0	0	0	0	0	1	0	0	0	Swiss Fleckvieh	sf	52	1	d_Mar	3	1.83333	0	0	0	0	132	132	2.75	2.75	197.4	112.4	19.667
farm_14	cow_307	1	5	0	0	0	0	0	0	0	0	1	0	0	1	1	1	1	0	0	0	0	0	0	0	1	0	1	1	0	0	Swiss Fleckvieh	sf	57	1	d_Mar	3	2	0	0	2	2	144	144	3.25	3.25	197.4	112.4	19.667
farm_14	cow_308	1	6	0	0	1	0	0	0	0	0	1	0	0	1	1	0	0	0	0	0	0	1	0	0	1	0	1	0	0	0	Swiss Fleckvieh	sf	49	1	d_Mar	3	2.16667	0	1	2	2	144	144	2.75	2.75	197.4	112.4	19.667
farm_14	cow_309	1	7	0	0	0	0	0	0	0	2	2	0	1	2	1	0	0	0	0	0	0	0	0	0	2	1	2	0	0	0	Swiss Fleckvieh	sf	49	1	d_Mar	2	1.66667	0	0	NA	3	NA	144	NA	3	197.4	112.4	19.667
farm_14	cow_310	1	12	0	0	0	0	0	0	0	1	3	0	0	1	1	0	0	0	0	0	0	0	0	0	3	0	1	0	0	0	Swiss Fleckvieh	sf	74	1	d_Mar	3	1.5	0	0	4	4	138	138	2.75	2.75	197.4	112.4	19.667
farm_14	cow_311	2	23	0	2	2	0	1	1	1	1	0	0	0	1	1	0	0	0	0	0	0	2	1	1	1	0	1	0	0	0	Simmental	robust	257	0	d_Mar	4	2	0	0	3	3	133	133	3.25	3.25	185.333	108	29.5
farm_14	cow_312	2	21	0	2	2	0	0	1	0	1	2	0	0	1	1	0	0	0	0	0	0	2	0	1	2	0	1	0	0	0	Rotfleckvieh	sf	300	0	d_Mar	8	2.5	1	1	4	4	142	142	3.5	3.5	185.333	108	29.5
farm_14	cow_313	1	2	0	0	0	0	0	0	0	2	0	1	0	1	1	0	0	0	0	0	0	0	0	0	2	1	1	0	0	0	Rotfleckvieh	sf	219	1	d_Mar	9	1.66667	0	0	NA	3	NA	144	NA	3	197.4	112.4	19.667
farm_14	cow_314	1	15	0	0	0	0	0	0	0	0	0	0	0	1	1	0	0	0	0	0	0	0	0	0	0	0	1	0	0	0	Rotfleckvieh	sf	297	1	d_Mar	6	1.66667	0	0	2	2	145	145	3	3	197.4	112.4	19.667
farm_14	cow_315	1	16	0	0	0	0	0	0	0	0	0	0	0	1	1	0	0	0	0	0	0	0	0	0	0	0	1	0	0	0	Rotfleckvieh	sf	306	1	d_Mar	4	1.5	0	0	NA	3	NA	144	NA	3	197.4	112.4	19.667
farm_14	cow_316	1	4	0	3	3	0	0	0	0	2	2	1	0	1	1	0	0	0	0	0	0	3	0	0	2	1	1	0	0	0	Swiss Fleckvieh	sf	17	1	d_Mar	1	1.5	0	0	5	5	131	131	3.25	3.25	197.4	112.4	19.667
farm_14	cow_317	2	20	0	1	1	0	0	1	1	2	3	1	2	1	1	0	0	0	0	0	0	1	0	1	3	2	1	0	0	0	Swiss Fleckvieh	sf	374	0	d_Mar	3	2.16667	0	0	4	4	136	136	3.25	3.25	185.333	108	29.5
farm_14	cow_318	1	14	0	0	0	0	0	0	0	0	0	0	0	1	0	0	0	0	0	0	0	0	0	0	0	0	1	0	0	0	Swiss Fleckvieh	sf	279	1	d_Mar	3	1.66667	0	0	4	4	144	144	3.25	3.25	197.4	112.4	19.667
farm_14	cow_319	1	13	0	0	0	0	0	0	0	0	1	0	0	1	1	0	0	0	0	0	0	0	0	0	1	0	1	0	0	0	Rotfleckvieh	sf	361	1	d_Mar	5	2	0	1	NA	3	NA	144	2.75	2.75	197.4	112.4	19.667
farm_15	cow_320	1	3	0	3	3	0	0	1	1	3	3	0	0	1	0	0	0	0	0	0	0	3	0	1	3	0	1	0	0	0	Rotfleckvieh	sf	108	1	c_Feb	11	2.83333	1	1	0	0	156	156	2.75	2.75	192.5	117	30.5
farm_15	cow_321	2	19	0	3	1	0	0	0	1	2	3	1	1	1	1	0	0	0	0	0	0	3	0	1	3	1	1	0	0	0	Swiss Fleckvieh	sf	227	1	c_Feb	2	1.83333	0	0	0	0	142	142	3	3	189	119	30
farm_15	cow_322	1	7	0	0	3	0	0	1	1	3	2	0	1	1	1	0	0	0	0	0	0	3	0	1	3	1	1	0	0	0	Rotfleckvieh	sf	80	1	c_Feb	10	2.16667	0	NA	2	2	155	155	3	3	192.5	117	30.5
farm_15	cow_323	1	9	0	3	3	0	0	0	0	3	3	1	2	2	2	0	1	0	0	0	0	3	0	0	3	2	2	1	0	0	Swiss Fleckvieh	sf	193	1	c_Feb	1	1.66667	0	1	6	6	139	139	3	3	192.5	117	30.5
farm_15	cow_324	1	2	0	NA	NA	NA	NA	NA	NA	0	3	0	1	1	1	0	0	0	0	0	0	NA	NA	NA	3	1	1	0	0	0	Rotfleckvieh	sf	195	1	c_Feb	5	NA	NA	NA	NA	3	NA	144	2.5	2.5	192.5	117	30.5
farm_15	cow_325	1	4	0	0	0	0	0	1	1	3	2	1	1	2	1	0	0	0	0	0	0	0	0	1	3	1	2	0	0	0	Rotfleckvieh	sf	407	1	c_Feb	4	1.66667	0	0	4	4	143	143	3.25	3.25	192.5	117	30.5
farm_15	cow_326	2	15	0	3	3	1	0	1	0	2	3	0	1	1	1	0	3	0	0	0	0	3	1	1	3	1	1	3	0	0	Holstein	milch	403	1	c_Feb	1	1.33333	0	1	NA	0	151	151	3	3	189	119	30
farm_15	cow_327	1	10	0	3	1	0	0	1	1	3	3	1	1	1	1	2	0	1	0	0	0	3	0	1	3	1	1	2	1	0	Swiss Fleckvieh	sf	338	1	c_Feb	2	1.83333	0	0	0	0	141	141	3.25	3.25	192.5	117	30.5
farm_15	cow_328	2	20	0	0	3	0	0	2	2	3	0	0	0	1	1	0	0	0	0	0	0	3	0	2	3	0	1	0	0	0	Swiss Fleckvieh	sf	237	1	c_Feb	2	2	0	0	0	0	144	144	3	3	189	119	30
farm_15	cow_329	2	17	0	2	2	0	0	1	1	2	3	0	1	3	2	0	0	0	0	0	0	2	0	1	3	1	3	0	0	0	Rotfleckvieh	sf	178	1	c_Feb	7	2.5	1	1	1	1	149	149	2.75	2.75	189	119	30
farm_15	cow_330	1	5	0	0	0	0	0	1	1	0	0	0	0	1	1	0	0	0	0	0	0	0	0	1	0	0	1	0	0	0	Rotfleckvieh	sf	250	1	c_Feb	7	1.83333	0	0	3	3	144	144	2.75	2.75	192.5	117	30.5
farm_15	cow_331	1	11	0	2	2	0	0	2	1	3	3	1	1	1	1	0	0	0	0	0	0	2	0	2	3	1	1	0	0	0	Swiss Fleckvieh	sf	243	1	c_Feb	1	1.66667	0	0	NA	3	NA	144	NA	3	192.5	117	30.5
farm_15	cow_332	1	12	0	2	3	0	0	2	1	2	1	0	0	1	1	0	0	0	0	0	0	3	0	2	2	0	1	0	0	0	Rotfleckvieh	sf	181	1	c_Feb	1	1.66667	0	0	0	0	154	154	3.25	3.25	192.5	117	30.5
farm_15	cow_333	2	18	0	0	0	0	0	1	1	3	3	2	0	1	1	0	0	0	0	0	0	0	0	1	3	2	1	0	0	0	Swiss Fleckvieh	sf	132	1	c_Feb	1	1.5	0	0	0	0	NA	144	3.25	3.25	189	119	30
farm_15	cow_334	2	13	0	3	0	0	0	1	1	3	3	1	1	1	2	1	0	0	0	0	0	3	0	1	3	1	2	1	0	0	Rotfleckvieh	sf	51	1	c_Feb	5	2	0	0	NA	0	NA	144	3	3	189	119	30
farm_15	cow_335	1	6	0	0	0	0	0	0	1	3	3	1	1	2	2	0	0	0	0	0	0	0	0	1	3	1	2	0	0	0	Rotfleckvieh	sf	262	1	c_Feb	4	1.66667	0	1	3	3	144	144	3	3	192.5	117	30.5
farm_15	cow_336	2	16	0	3	3	1	0	1	1	3	3	3	1	2	1	0	1	0	0	0	0	3	1	1	3	3	2	1	0	0	Rotfleckvieh	sf	52	1	c_Feb	4	2.33333	1	0	7	7	142	142	3	3	189	119	30
farm_15	cow_337	1	8	1	3	1	0	0	1	1	3	3	3	2	1	1	0	0	0	0	0	0	3	0	1	3	3	1	0	0	0	Swiss Fleckvieh	sf	363	1	c_Feb	2	1.66667	0	0	4	4	141	141	3.25	3.25	192.5	117	30.5
farm_15	cow_338	1	1	0	0	0	0	0	0	0	2	2	0	0	1	1	0	0	0	0	0	0	0	0	0	2	0	1	0	0	0	Rotfleckvieh	sf	309	0	c_Feb	5	1.5	0	0	3	3	144	144	3.25	3.25	192.5	117	30.5
farm_15	cow_339	2	21	1	3	3	0	0	1	0	0	3	0	2	1	2	0	0	0	0	0	0	3	0	1	3	2	2	0	0	0	Holstein	milch	77	1	c_Feb	2	1.5	0	0	0	0	144	144	2.5	2.5	189	119	30
farm_16	cow_340	1	7	0	0	0	0	0	0	0	2	2	1	2	2	1	0	3	0	0	0	0	0	0	0	2	2	2	3	0	0	Holstein	milch	261	1	a_Dec	1	1.83333	0	0	4	4	149	149	3	3	184	119	27
farm_16	cow_341	1	6	0	2	3	0	0	0	0	2	0	0	0	1	1	0	0	0	0	0	0	3	0	0	2	0	1	0	0	0	Holstein	milch	189	1	a_Dec	1	2.16667	0	0	2	2	145	145	3	3	184	119	27
farm_16	cow_342	2	20	0	0	3	0	0	0	0	3	3	0	0	1	1	0	0	0	0	0	0	3	0	0	3	0	1	0	0	0	Holstein	milch	440	0	a_Dec	11	2	0	0	NA	3	NA	149	NA	3	200.5	120.5	28
farm_16	cow_343	1	8	0	0	0	0	0	0	0	0	3	0	0	0	1	0	0	0	0	0	0	0	0	0	3	0	1	0	0	0	Holstein	milch	404	1	a_Dec	4	2	0	0	NA	3	NA	146	NA	3	184	119	27
farm_16	cow_344	1	5	0	0	0	0	0	0	0	0	0	0	0	1	1	0	0	0	0	0	0	0	0	0	0	0	1	0	0	0	Holstein	milch	143	1	a_Dec	5	2.66667	1	0	5	5	147	147	2.75	2.75	184	119	27
farm_16	cow_345	1	1	0	0	3	0	0	0	0	0	2	0	1	1	1	0	2	0	0	0	0	3	0	0	2	1	1	2	0	0	Holstein	milch	207	1	a_Dec	4	2	0	0	NA	3	NA	146	NA	3	184	119	27
farm_16	cow_346	2	19	0	1	0	0	0	0	0	3	0	1	0	2	1	0	0	0	0	0	0	1	0	0	3	1	2	0	0	0	Holstein	milch	26	1	a_Dec	5	1.66667	0	0	0	0	157	157	3.25	3.25	200.5	120.5	28
farm_16	cow_347	2	14	0	0	0	0	0	0	0	3	3	0	1	2	2	2	3	0	1	0	0	0	0	0	3	1	2	3	1	0	Holstein	milch	34	1	a_Dec	4	2.16667	0	0	6	6	153	153	3	3	200.5	120.5	28
farm_16	cow_348	2	18	0	3	3	0	0	0	0	2	3	1	1	1	2	1	0	0	0	0	0	3	0	0	3	1	2	1	0	0	Holstein	milch	444	0	a_Dec	1	1.83333	0	0	4	4	151	151	3.5	3.5	200.5	120.5	28
farm_16	cow_349	2	17	0	0	0	0	0	0	0	3	2	1	0	1	2	0	0	0	0	0	0	0	0	0	3	1	2	0	0	0	Holstein	milch	440	0	a_Dec	1	2	0	0	5	5	149	149	2.75	2.75	200.5	120.5	28
farm_16	cow_350	2	13	0	0	0	0	0	0	0	1	0	0	0	1	1	0	1	0	0	0	0	0	0	0	1	0	1	1	0	0	Holstein	milch	39	1	a_Dec	2	1.5	0	0	NA	3	NA	149	NA	3	200.5	120.5	28
farm_16	cow_351	1	11	0	0	0	0	0	0	0	0	1	0	0	0	1	0	0	0	0	0	0	0	0	0	1	0	1	0	0	0	Holstein	milch	7	1	a_Dec	3	1.66667	0	0	0	0	143	143	3.25	3.25	184	119	27
farm_16	cow_352	2	15	0	0	0	0	0	0	0	0	0	0	0	1	1	0	1	0	0	0	0	0	0	0	0	0	1	1	0	0	Holstein	milch	112	1	a_Dec	4	1.83333	0	0	3	3	148	148	3	3	200.5	120.5	28
farm_16	cow_353	2	16	0	0	1	0	0	0	0	3	0	2	0	1	1	1	0	0	0	0	0	1	0	0	3	2	1	1	0	0	Holstein	milch	158	1	a_Dec	3	1.66667	0	0	NA	3	NA	149	NA	3	200.5	120.5	28
farm_16	cow_354	2	21	0	0	0	0	0	0	0	0	0	0	0	2	1	0	0	0	0	0	0	0	0	0	0	0	2	0	0	0	Holstein	milch	312	0	a_Dec	2	1.66667	0	1	NA	3	NA	149	NA	3	200.5	120.5	28
farm_16	cow_355	2	22	0	3	3	0	0	0	0	0	3	0	0	0	1	1	0	0	0	0	0	3	0	0	3	0	1	1	0	0	Holstein	milch	448	0	a_Dec	6	1.66667	0	1	0	0	149	149	3	3	200.5	120.5	28
farm_16	cow_356	2	12	0	0	0	0	0	0	0	0	0	0	0	0	0	0	0	0	0	0	0	0	0	0	0	0	0	0	0	0	Holstein	milch	324	1	a_Dec	2	1.5	0	0	2	2	144	144	2.75	2.75	200.5	120.5	28
farm_16	cow_357	1	10	0	0	0	0	0	0	0	3	1	2	1	1	2	0	0	0	0	0	0	0	0	0	3	2	2	0	0	0	Holstein	milch	150	1	a_Dec	2	2	0	1	NA	3	NA	146	NA	3	184	119	27
farm_16	cow_358	1	3	0	0	0	0	0	0	0	0	0	0	0	1	0	0	0	0	0	0	0	0	0	0	0	0	1	0	0	0	Holstein	milch	179	1	a_Dec	3	1.83333	0	0	6	6	147	147	2.75	2.75	184	119	27
farm_16	cow_359	1	2	0	0	0	0	0	0	0	1	0	0	0	1	1	0	0	0	0	0	0	0	0	0	1	0	1	0	0	0	Holstein	milch	83	1	a_Dec	1	1.66667	0	0	2	2	143	143	3	3	184	119	27
farm_16	cow_360	1	4	0	3	3	0	0	0	0	0	0	0	0	1	1	0	0	0	0	0	0	3	0	0	0	0	1	0	0	0	Holstein	milch	46	1	a_Dec	1	1.66667	0	0	NA	3	NA	146	NA	3	184	119	27
farm_17	cow_361	1	5	0	3	3	0	0	2	0	3	3	0	3	1	0	1	3	0	0	0	0	3	0	2	3	3	1	3	0	0	Rotfleckvieh	sf	115	1	c_Feb	11	2.16667	0	1	0	0	146	146	2.75	2.75	194	109.333	30
farm_17	cow_362	2	31	0	0	0	0	0	0	0	3	3	0	0	1	1	0	0	0	0	0	0	0	0	0	3	0	1	0	0	0	Rotfleckvieh	sf	303	1	c_Feb	4	2	0	1	NA	2	NA	144	2.5	2.5	178	106	27
farm_17	cow_363	2	36	0	1	3	0	0	0	1	3	3	0	0	2	1	0	0	0	0	0	0	3	0	1	3	0	2	0	0	0	Rotfleckvieh	sf	231	1	c_Feb	4	2	0	0	NA	2	NA	144	2.75	2.75	178	106	27
farm_17	cow_364	1	22	0	2	2	0	0	0	0	3	3	0	0	1	1	0	0	0	0	0	0	2	0	0	3	0	1	0	0	0	Rotfleckvieh	sf	194	1	c_Feb	5	2.16667	0	0	NA	2	NA	145	NA	2.75	194	109.333	30
farm_17	cow_365	1	13	0	0	0	0	0	0	0	2	0	0	0	0	0	0	0	0	0	0	0	0	0	0	2	0	0	0	0	0	Rotfleckvieh	sf	107	1	c_Feb	5	2.16667	0	0	NA	2	NA	145	NA	2.75	194	109.333	30
farm_17	cow_366	2	44	0	3	3	0	0	1	1	2	3	2	0	2	2	0	0	0	0	0	0	3	0	1	3	2	2	0	0	0	Rotfleckvieh	sf	288	1	c_Feb	4	1.66667	0	0	0	0	145	145	2.75	2.75	178	106	27
farm_17	cow_367	1	4	0	3	0	0	0	0	0	3	3	2	0	1	2	0	2	0	0	0	0	3	0	0	3	2	2	2	0	0	Rotfleckvieh	sf	155	1	c_Feb	4	2.33333	1	1	NA	2	NA	145	NA	2.75	194	109.333	30
farm_17	cow_368	1	7	0	0	3	0	0	0	2	3	3	3	0	1	0	2	2	0	0	0	0	3	0	2	3	3	1	2	0	0	Holstein	milch	358	1	c_Feb	5	1.83333	0	0	NA	2	NA	145	2.5	2.5	194	109.333	30
farm_17	cow_369	1	1	0	3	3	0	0	1	2	0	0	0	0	1	1	0	1	0	0	0	0	3	0	2	0	0	1	1	0	0	Rotfleckvieh	sf	183	1	c_Feb	6	2	0	0	NA	2	NA	145	NA	2.75	194	109.333	30
farm_17	cow_370	1	10	0	3	3	0	1	2	2	3	3	0	0	1	1	0	0	0	0	0	0	3	1	2	3	0	1	0	0	0	Rotfleckvieh	sf	351	1	c_Feb	5	2.66667	1	1	NA	2	NA	145	2.75	2.75	194	109.333	30
farm_17	cow_371	1	17	0	0	2	0	0	0	0	3	0	0	0	1	1	0	0	0	0	0	0	2	0	0	3	0	1	0	0	0	Red Holstein	milch	111	1	c_Feb	3	1.83333	0	0	4	4	148	148	2.75	2.75	194	109.333	30
farm_17	cow_372	2	32	0	0	1	0	0	0	0	0	0	0	0	1	1	0	0	0	0	0	0	1	0	0	0	0	1	0	0	0	Red Holstein	milch	71	1	c_Feb	1	2.25	1	1	NA	2	NA	144	NA	2.75	178	106	27
farm_17	cow_373	2	33	0	0	2	0	0	0	0	0	0	0	0	1	0	0	0	0	0	0	0	2	0	0	0	0	1	0	0	0	Rotfleckvieh	sf	119	1	c_Feb	4	2.5	1	1	4	4	147	147	2.75	2.75	178	106	27
farm_17	cow_374	1	11	0	0	0	0	0	1	1	2	3	0	0	1	1	0	0	0	0	0	0	0	0	1	3	0	1	0	0	0	Holstein	milch	264	1	c_Feb	4	1.66667	0	0	2	2	150	150	2.75	2.75	194	109.333	30
farm_17	cow_375	1	6	0	3	3	0	0	2	1	3	3	1	3	2	2	0	0	0	0	0	0	3	0	2	3	3	2	0	0	0	Red Holstein	milch	221	1	c_Feb	4	2	0	0	NA	2	NA	145	NA	2.75	194	109.333	30
farm_17	cow_376	2	35	0	0	0	0	0	1	2	0	3	0	0	1	1	0	0	0	0	0	0	0	0	2	3	0	1	0	0	0	Red Holstein	milch	240	1	c_Feb	4	2	0	0	NA	2	NA	144	3	3	178	106	27
farm_17	cow_377	2	38	0	2	2	0	0	1	1	0	0	0	0	1	0	0	0	0	0	0	0	2	0	1	0	0	1	0	0	0	Holstein	milch	69	1	c_Feb	3	2	0	0	5	5	138	138	2.75	2.75	178	106	27
farm_17	cow_378	1	16	0	0	0	0	0	0	0	3	3	0	0	2	1	3	0	0	0	0	0	0	0	0	3	0	2	3	0	0	Red Holstein	milch	319	1	c_Feb	3	2.16667	0	0	NA	2	NA	145	NA	2.75	194	109.333	30
farm_17	cow_379	2	34	0	0	0	0	0	0	2	0	0	0	0	1	1	0	0	0	0	0	0	0	0	2	0	0	1	0	0	0	Holstein	milch	386	1	c_Feb	3	2.16667	0	1	2	2	143	143	3.5	3.5	178	106	27
farm_17	cow_380	1	12	0	3	3	0	0	1	2	3	3	0	0	1	2	2	0	0	0	0	0	3	0	2	3	0	2	2	0	0	Red Holstein	milch	254	1	c_Feb	3	1.66667	0	0	0	0	143	143	3	3	194	109.333	30
farm_17	cow_381	2	29	0	0	0	0	0	0	0	2	2	0	0	1	0	0	0	0	0	0	0	0	0	0	2	0	1	0	0	0	Jersey	milch	182	1	c_Feb	2	1.5	0	0	NA	2	NA	144	NA	2.75	178	106	27
farm_17	cow_382	1	2	0	0	0	0	0	0	0	2	3	0	0	1	1	0	0	0	0	0	0	0	0	0	3	0	1	0	0	0	Holstein	milch	357	1	c_Feb	6	2.5	1	1	NA	2	NA	145	NA	2.75	194	109.333	30
farm_17	cow_383	1	23	0	2	2	0	0	1	0	3	3	2	0	1	1	0	0	0	0	0	0	2	0	1	3	2	1	0	0	0	Braunvieh	milch	129	1	c_Feb	1	NA	NA	0	NA	2	NA	145	NA	2.75	194	109.333	30
farm_17	cow_384	2	41	0	3	3	1	0	1	1	0	3	0	1	1	1	0	0	0	0	0	0	3	1	1	3	1	1	0	0	0	Rotfleckvieh	sf	13	1	c_Feb	6	2.16667	0	1	NA	2	NA	144	NA	2.75	178	106	27
farm_17	cow_385	2	42	0	2	3	1	1	1	0	3	0	0	0	0	1	0	0	0	0	0	0	3	1	1	3	0	1	0	0	0	Rotfleckvieh	sf	405	1	c_Feb	5	2	0	NA	NA	2	NA	144	NA	2.75	178	106	27
farm_17	cow_386	1	21	0	0	0	0	0	0	0	3	1	0	0	1	0	0	0	0	0	0	0	0	0	0	3	0	1	0	0	0	Rotfleckvieh	sf	131	1	c_Feb	5	2.16667	0	0	NA	2	NA	145	2.75	2.75	194	109.333	30
farm_17	cow_387	2	40	0	3	2	0	0	0	1	3	3	0	0	1	1	0	0	0	0	0	0	3	0	1	3	0	1	0	0	0	Rotfleckvieh	sf	14	1	c_Feb	5	2.16667	0	1	NA	2	NA	144	2.75	2.75	178	106	27
farm_17	cow_388	1	20	0	3	3	0	0	0	0	0	0	0	0	0	0	0	0	0	0	0	0	3	0	0	0	0	0	0	0	0	Jersey	milch	39	1	c_Feb	4	1.83333	0	0	5	5	119	119	3	3	194	109.333	30
farm_17	cow_389	1	15	0	3	3	0	0	1	1	2	3	0	1	1	0	0	0	0	0	0	0	3	0	1	3	1	1	0	0	0	Red Holstein	milch	17	1	c_Feb	3	1.66667	0	0	NA	2	NA	145	NA	2.75	194	109.333	30
farm_17	cow_390	2	25	0	0	0	0	0	0	0	2	0	0	0	1	0	0	0	0	0	0	0	0	0	0	2	0	1	0	0	0	Red Holstein	milch	222	1	c_Feb	2	2	0	0	NA	2	NA	144	NA	2.75	178	106	27
farm_17	cow_391	1	18	0	3	3	0	0	2	1	3	3	0	0	1	1	0	0	0	0	0	0	3	0	2	3	0	1	0	0	0	Red Holstein	milch	77	1	c_Feb	2	NA	NA	0	2	2	143	143	2.75	2.75	194	109.333	30
farm_17	cow_392	2	27	0	0	0	0	0	0	0	3	2	0	0	1	1	0	0	0	0	0	0	0	0	0	3	0	1	0	0	0	Holstein	milch	307	1	c_Feb	1	1.83333	0	0	NA	2	NA	144	NA	2.75	178	106	27
farm_17	cow_393	1	8	0	3	1	1	1	1	1	0	2	0	0	1	1	0	0	0	0	0	0	3	1	1	2	0	1	0	0	0	Red Holstein	milch	228	1	c_Feb	1	1.66667	0	0	0	0	147	147	3	3	194	109.333	30
farm_17	cow_394	2	39	0	0	0	0	0	0	0	0	0	0	0	1	1	0	0	0	0	0	0	0	0	0	0	0	1	0	0	0	Holstein	milch	309	1	c_Feb	1	2	0	0	NA	2	NA	144	NA	2.75	178	106	27
farm_17	cow_395	2	28	0	0	0	0	0	0	0	0	3	0	0	1	1	0	0	0	0	0	0	0	0	0	3	0	1	0	0	0	Red Holstein	milch	174	1	c_Feb	1	1.83333	0	0	NA	2	NA	144	NA	2.75	178	106	27
farm_17	cow_396	2	43	1	0	0	0	0	0	0	1	0	1	0	1	0	0	0	0	0	0	0	0	0	0	1	1	1	0	0	0	Red Holstein	milch	294	1	c_Feb	1	1.5	0	0	0	0	144	144	2.75	2.75	178	106	27
farm_17	cow_397	1	19	0	3	2	1	0	0	0	3	3	3	2	1	1	0	3	0	3	0	1	3	1	0	3	3	1	3	3	1	Holstein	milch	108	1	c_Feb	1	1.83333	0	0	NA	2	NA	145	NA	2.75	194	109.333	30
farm_17	cow_398	2	37	0	0	0	0	0	0	0	0	3	0	1	1	1	0	0	0	0	0	0	0	0	0	3	1	1	0	0	0	Red Holstein	milch	218	1	c_Feb	1	2.16667	0	0	0	0	151	151	2.75	2.75	178	106	27
farm_17	cow_399	1	14	0	1	2	0	0	0	2	3	1	0	0	1	1	0	0	0	0	0	0	2	0	2	3	0	1	0	0	0	Holstein	milch	152	1	c_Feb	1	1.83333	0	0	3	3	144	144	3	3	194	109.333	30
farm_17	cow_400	2	24	0	0	0	0	0	0	0	0	0	0	0	0	0	0	0	0	0	0	0	0	0	0	0	0	0	0	0	0	Holstein	milch	166	1	c_Feb	1	1.5	0	0	NA	2	NA	144	NA	2.75	178	106	27
farm_17	cow_401	2	26	0	0	0	0	0	2	1	2	0	0	0	1	1	0	0	0	0	0	0	0	0	2	2	0	1	0	0	0	Holstein	milch	173	1	c_Feb	1	1.83333	0	0	NA	2	NA	144	NA	2.75	178	106	27
farm_17	cow_402	2	30	0	0	0	0	0	0	0	0	3	0	0	0	0	0	0	0	0	0	0	0	0	0	3	0	0	0	0	0	Holstein	milch	103	1	c_Feb	1	1.66667	0	0	2	2	143	143	3	3	178	106	27
farm_17	cow_403	1	3	0	0	0	0	0	0	1	3	3	0	0	1	0	0	3	0	0	0	0	0	0	1	3	0	1	3	0	0	Red Holstein	milch	2	1	c_Feb	1	1.66667	0	0	NA	2	NA	145	NA	2.75	194	109.333	30
farm_18	cow_404	2	18	0	3	3	0	0	1	1	2	3	0	1	1	1	0	0	0	0	0	0	3	0	1	3	1	1	0	0	0	Simmental	robust	203	1	d_Mar	5	1.5	0	0	2	2	141	141	3.25	3.25	197.5	115.5	30
farm_18	cow_405	1	5	0	2	3	0	0	0	0	1	1	0	0	1	0	0	0	0	0	0	0	3	0	0	1	0	1	0	0	0	Simmental	robust	306	0	d_Mar	5	1.5	0	0	0	0	134	134	3.25	3.25	197.5	116	36
farm_18	cow_406	1	8	0	0	2	0	0	0	1	1	0	0	0	0	1	0	0	0	0	0	0	2	0	1	1	0	1	0	0	0	Simmental	robust	169	1	d_Mar	1	1.66667	0	0	0	0	140	140	4	4	197.5	116	36
farm_18	cow_407	2	17	0	3	2	0	0	0	0	0	0	0	0	1	0	0	0	0	0	0	0	3	0	0	0	0	1	0	0	0	Simmental	robust	67	1	d_Mar	1	1.66667	0	0	3	3	136	136	3	3	197.5	115.5	30
farm_18	cow_408	2	14	0	1	0	0	0	1	0	0	0	0	0	1	0	0	0	0	0	0	0	1	0	1	0	0	1	0	0	0	Simmental	robust	243	1	d_Mar	5	2	0	0	0	0	140	140	3.25	3.25	197.5	115.5	30
farm_18	cow_409	2	13	0	2	2	0	0	0	1	1	1	1	0	1	1	0	0	0	0	0	0	2	0	1	1	1	1	0	0	0	Simmental	robust	293	0	d_Mar	4	2	0	0	0	0	133	133	3.5	3.5	197.5	115.5	30
farm_18	cow_410	2	15	0	3	2	0	0	1	1	0	0	0	0	2	1	0	0	0	0	0	0	3	0	1	0	0	2	0	0	0	Simmental	robust	252	1	d_Mar	4	1.83333	0	0	3	3	130	130	3.5	3.5	197.5	115.5	30
farm_18	cow_411	2	20	0	0	0	0	0	0	0	0	1	0	0	0	0	0	0	0	0	0	0	0	0	0	1	0	0	0	0	0	Simmental	robust	310	0	d_Mar	4	1.83333	0	0	0	0	139	139	3.25	3.25	197.5	115.5	30
farm_18	cow_412	2	11	0	2	0	0	0	1	0	0	0	0	0	1	0	0	0	0	0	0	0	2	0	1	0	0	1	0	0	0	Simmental	robust	288	0	d_Mar	2	2.33333	1	0	0	0	135	135	3.25	3.25	197.5	115.5	30
farm_18	cow_413	2	12	0	2	3	0	0	1	1	0	0	0	0	0	1	0	0	0	0	0	0	3	0	1	0	0	1	0	0	0	Simmental	robust	340	0	d_Mar	3	2.33333	1	0	0	0	139	139	3.5	3.5	197.5	115.5	30
farm_18	cow_414	1	7	0	2	2	0	0	1	1	1	0	0	0	1	1	0	0	0	0	0	0	2	0	1	1	0	1	0	0	0	Simmental	robust	66	1	d_Mar	2	1.66667	0	0	2	2	138	138	3.25	3.25	197.5	116	36
farm_18	cow_415	1	10	0	0	2	0	0	0	0	0	0	0	0	1	1	0	0	0	0	0	0	2	0	0	0	0	1	0	0	0	Simmental	robust	336	0	d_Mar	1	1.66667	0	0	0	0	138	138	3.25	3.25	197.5	116	36
farm_18	cow_416	1	3	0	3	3	0	0	0	0	3	0	0	0	1	1	0	0	0	0	0	0	3	0	0	3	0	1	0	0	0	Simmental	robust	198	1	d_Mar	1	2.5	1	0	0	0	139	139	3.5	3.5	197.5	116	36
farm_18	cow_417	2	19	0	3	0	0	0	1	0	1	0	0	0	0	1	0	0	0	0	0	0	3	0	1	1	0	1	0	0	0	Simmental	robust	153	1	d_Mar	1	2	0	0	0	0	134	134	3.75	3.75	197.5	115.5	30
farm_18	cow_418	1	1	0	3	3	0	0	2	1	0	0	0	0	1	1	0	0	0	0	0	0	3	0	2	0	0	1	0	0	0	Simmental	robust	164	1	d_Mar	10	1.5	0	0	0	0	134	134	3.25	3.25	197.5	116	36
farm_18	cow_419	1	6	0	2	3	0	0	2	2	3	0	0	0	0	0	0	0	0	0	0	0	3	0	2	3	0	0	0	0	0	Simmental	robust	293	0	d_Mar	2	1.66667	0	0	1	1	136	136	3.5	3.5	197.5	116	36
farm_18	cow_420	1	4	0	1	1	0	1	1	1	0	0	0	0	1	1	0	0	0	0	0	0	1	1	1	0	0	1	0	0	0	Simmental	robust	312	0	d_Mar	2	2.16667	0	0	1	1	142	142	3.25	3.25	197.5	116	36
farm_18	cow_421	1	9	0	2	1	0	0	1	0	0	0	0	0	0	0	0	0	0	0	0	0	2	0	1	0	0	0	0	0	0	Simmental	robust	171	1	d_Mar	2	2	0	0	0	0	136	136	3	3	197.5	116	36
farm_18	cow_422	1	2	0	3	1	0	0	0	1	1	0	0	0	0	0	0	0	0	0	0	0	3	0	1	1	0	0	0	0	0	Simmental	robust	16	1	d_Mar	2	1.66667	0	0	0	0	132	132	3.5	3.5	197.5	116	36
farm_19	cow_423	1	3	0	0	0	0	0	0	0	3	3	0	0	1	1	0	0	0	0	0	0	0	0	0	3	0	1	0	0	0	Red Holstein	milch	85	1	b_Jan	4	2.16667	0	0	4	4	144	144	3	3	189	110.333	33
farm_19	cow_424	2	11	0	1	3	0	0	1	1	3	3	1	0	1	1	0	0	0	0	0	0	3	0	1	3	1	1	0	0	0	Swiss Fleckvieh	sf	295	0	b_Jan	3	2.33333	1	1	4	4	149	149	3	3	191.25	113.333	32.333
farm_19	cow_425	1	4	0	2	1	0	0	1	0	0	2	0	0	1	0	0	0	0	0	0	0	2	0	1	2	0	1	0	0	0	Rotfleckvieh	sf	281	0	b_Jan	4	2.5	1	NA	0	0	144	144	3	3	189	110.333	33
farm_19	cow_426	1	5	0	0	0	0	0	1	1	3	0	0	0	1	0	0	0	0	0	0	0	0	0	1	3	0	1	0	0	0	Rotfleckvieh	sf	69	1	b_Jan	7	2	0	0	3	3	138	138	3	3	189	110.333	33
farm_19	cow_427	2	16	0	2	2	0	0	0	1	3	3	2	2	1	1	2	0	1	0	0	0	2	0	1	3	2	1	2	1	0	Swiss Fleckvieh	sf	333	0	b_Jan	5	2.66667	1	0	4	4	143	143	3	3	191.25	113.333	32.333
farm_19	cow_428	1	10	0	3	3	1	1	1	1	3	3	1	2	1	2	0	0	0	0	0	0	3	1	1	3	2	2	0	0	0	Swiss Fleckvieh	sf	65	1	b_Jan	3	2	0	0	5	5	147	147	3.5	3.5	189	110.333	33
farm_19	cow_429	1	7	0	2	2	0	0	1	1	3	2	1	2	2	1	0	0	0	0	0	0	2	0	1	3	2	2	0	0	0	Swiss Fleckvieh	sf	137	1	b_Jan	3	2.33333	1	0	0	0	143	143	2.75	2.75	189	110.333	33
farm_19	cow_430	1	2	0	0	0	0	0	0	0	2	3	0	0	1	1	0	0	0	0	0	0	0	0	0	3	0	1	0	0	0	Swiss Fleckvieh	sf	399	0	b_Jan	2	1.66667	0	0	3	3	142	142	3.5	3.5	189	110.333	33
farm_19	cow_431	1	9	0	3	3	0	0	0	1	3	3	1	1	1	1	2	0	2	0	0	0	3	0	1	3	1	1	2	2	0	Swiss Fleckvieh	sf	378	0	b_Jan	1	1.66667	0	0	5	5	147	147	3.5	3.5	189	110.333	33
farm_19	cow_432	2	14	0	2	1	0	0	0	0	3	3	0	0	1	1	3	0	0	0	0	0	2	0	0	3	0	1	3	0	0	Swiss Fleckvieh	sf	298	1	b_Jan	1	1.83333	0	0	0	0	152	152	2.75	2.75	191.25	113.333	32.333
farm_19	cow_433	1	1	0	3	2	0	0	0	1	3	3	0	0	1	1	0	0	0	0	0	0	3	0	1	3	0	1	0	0	0	Swiss Fleckvieh	sf	69	1	b_Jan	2	1.5	0	0	0	0	145	145	2.5	2.5	189	110.333	33
farm_19	cow_434	2	12	0	3	3	0	0	1	1	3	3	1	0	1	1	0	0	0	0	0	0	3	0	1	3	1	1	0	0	0	Swiss Fleckvieh	sf	143	1	b_Jan	1	1.5	0	0	0	0	151	151	2.75	2.75	191.25	113.333	32.333
farm_19	cow_435	1	6	0	3	2	0	0	0	1	3	3	0	0	1	1	0	0	0	0	0	0	3	0	1	3	0	1	0	0	0	Kreuzung	sf	357	1	b_Jan	1	1.66667	0	0	0	0	139	139	2.75	2.75	189	110.333	33
farm_19	cow_436	2	13	0	2	3	0	0	0	0	3	3	0	2	1	1	3	1	0	1	0	0	3	0	0	3	2	1	3	1	0	Red Holstein	milch	233	1	b_Jan	3	2.16667	0	NA	0	0	139	139	2.75	2.75	191.25	113.333	32.333
farm_19	cow_437	1	8	0	3	0	0	0	1	0	3	0	0	0	1	1	0	3	0	0	0	0	3	0	1	3	0	1	3	0	0	Swiss Fleckvieh	sf	9	1	b_Jan	1	1.66667	0	1	4	4	149	149	3	3	189	110.333	33
farm_19	cow_438	2	17	0	0	0	0	0	0	0	2	2	2	2	1	1	0	0	0	0	0	0	0	0	0	2	2	1	0	0	0	Swiss Fleckvieh	sf	9	1	b_Jan	1	1.5	0	0	5	5	140	140	3	3	191.25	113.333	32.333
farm_20	cow_439	1	15	0	0	3	0	0	0	1	0	0	0	0	0	1	0	0	0	0	0	0	3	0	1	0	0	1	0	0	0	Braunvieh	milch	356	1	d_Mar	5	1.83333	0	0	NA	0	NA	138.5	2.75	2.75	186	116	33
farm_20	cow_440	1	17	0	2	3	0	0	1	0	1	1	1	0	0	1	0	0	0	0	0	0	3	0	1	1	1	1	0	0	0	Braunvieh	milch	88	1	d_Mar	5	2	0	0	0	0	140	140	3.5	3.5	186	116	33
farm_20	cow_441	1	20	0	3	3	0	0	0	0	3	3	0	1	1	1	3	3	0	0	0	0	3	0	0	3	1	1	3	0	0	Braunvieh	milch	141	1	d_Mar	8	2	0	NA	0	0	137	137	2.75	2.75	186	116	33
farm_20	cow_442	1	16	0	0	1	0	0	0	0	0	1	0	0	0	0	0	0	0	0	0	0	1	0	0	1	0	0	0	0	0	Braunvieh	milch	348	1	d_Mar	7	2.16667	0	0	0	0	145	145	3	3	186	116	33
farm_20	cow_443	1	11	0	0	0	0	0	0	0	0	0	0	0	1	0	0	0	0	0	0	0	0	0	0	0	0	1	0	0	0	Original Braunvieh	robust	162	1	d_Mar	2	1.66667	0	0	0	0	139	139	3.25	3.25	186	116	33
farm_20	cow_444	2	22	0	0	0	0	0	0	0	1	1	1	0	1	1	2	0	2	0	0	0	0	0	0	1	1	1	2	2	0	Braunvieh	milch	139	1	d_Mar	2	1.5	0	0	2	2	135	135	3	3	185	122	31
farm_20	cow_445	1	14	0	2	1	0	0	1	1	0	0	0	0	0	0	0	0	0	0	0	0	2	0	1	0	0	0	0	0	0	Braunvieh	milch	258	1	d_Mar	2	1.33333	0	0	0	0	141	141	3.25	3.25	186	116	33
farm_20	cow_446	1	5	0	0	0	0	0	0	0	0	0	0	0	1	1	0	0	0	0	0	0	0	0	0	0	0	1	0	0	0	Original Braunvieh	robust	198	1	d_Mar	1	1.83333	0	0	0	0	137	137	3.25	3.25	186	116	33
farm_20	cow_447	1	6	0	0	1	0	0	0	0	0	0	0	0	0	0	0	0	0	0	0	0	1	0	0	0	0	0	0	0	0	Original Braunvieh	robust	199	1	d_Mar	1	2.16667	0	1	0	0	135	135	3.25	3.25	186	116	33
farm_20	cow_448	1	12	0	1	0	0	0	0	0	1	0	0	0	0	1	0	0	0	0	0	0	1	0	0	1	0	1	0	0	0	Original Braunvieh	robust	197	1	d_Mar	3	2.33333	1	1	0	0	143	143	3	3	186	116	33
farm_20	cow_449	1	13	0	3	2	0	0	0	0	0	0	0	0	1	1	0	0	0	0	0	0	3	0	0	0	0	1	0	0	0	Braunvieh	milch	160	1	d_Mar	3	1.83333	0	0	0	0	152	152	3.25	3.25	186	116	33
farm_20	cow_450	1	18	0	3	2	0	0	1	0	1	2	0	0	1	0	0	0	0	0	0	0	3	0	1	2	0	1	0	0	0	Braunvieh	milch	94	1	d_Mar	5	1.33333	0	0	0	0	138	138	3	3	186	116	33
farm_20	cow_451	1	10	0	2	0	0	0	1	1	0	0	0	0	1	1	0	0	0	0	0	0	2	0	1	0	0	1	0	0	0	Braunvieh	milch	410	1	d_Mar	3	2.33333	1	0	0	0	139	139	3	3	186	116	33
farm_20	cow_452	1	2	0	1	0	0	0	0	0	0	0	0	0	0	1	0	0	0	0	0	0	1	0	0	0	0	1	0	0	0	Braunvieh	milch	180	1	d_Mar	4	2	0	0	0	0	137	137	3.25	3.25	186	116	33
farm_20	cow_453	1	4	0	0	0	0	0	0	0	0	0	0	0	1	0	0	0	0	0	0	0	0	0	0	0	0	1	0	0	0	Original Braunvieh	robust	160	1	d_Mar	1	1.66667	0	0	0	0	134	134	3	3	186	116	33
farm_20	cow_454	1	8	0	0	0	0	0	0	0	2	0	1	0	1	0	0	0	0	0	0	0	0	0	0	2	1	1	0	0	0	Braunvieh	milch	150	1	d_Mar	1	1.66667	0	0	NA	0	NA	138.5	2.75	2.75	186	116	33
farm_20	cow_455	1	19	0	2	2	0	0	0	0	0	0	0	0	1	1	0	0	0	0	0	0	2	0	0	0	0	1	0	0	0	Braunvieh	milch	146	1	d_Mar	1	1.5	0	0	0	0	143	143	3.5	3.5	186	116	33
farm_20	cow_456	1	7	0	0	1	0	0	0	0	0	0	0	0	1	0	0	0	0	0	0	0	1	0	0	0	0	1	0	0	0	Original Braunvieh	robust	154	1	d_Mar	1	1.33333	0	0	NA	0	NA	138.5	3	3	186	116	33
farm_20	cow_457	2	21	0	0	1	0	0	0	0	0	0	0	0	1	0	0	0	0	0	0	0	1	0	0	0	0	1	0	0	0	Braunvieh	milch	136	1	d_Mar	4	1.5	0	0	0	0	136	136	2.75	2.75	185	122	31
farm_20	cow_458	1	3	0	0	0	0	0	0	0	0	0	0	0	1	0	0	0	0	0	0	0	0	0	0	0	0	1	0	0	0	Braunvieh	milch	174	1	d_Mar	4	1.83333	0	0	0	0	137	137	3.25	3.25	186	116	33
farm_20	cow_459	1	1	0	2	3	0	0	0	0	2	2	0	0	1	1	0	0	0	0	0	0	3	0	0	2	0	1	0	0	0	Braunvieh	milch	225	1	d_Mar	14	2	0	0	0	0	132	132	3	3	186	116	33
farm_20	cow_460	1	9	0	0	0	0	0	0	0	1	0	1	0	0	0	0	0	0	0	0	0	0	0	0	1	1	0	0	0	0	Braunvieh	milch	138	1	d_Mar	11	2.33333	1	0	NA	0	NA	138.5	2.75	2.75	186	116	33
farm_21	cow_461	2	34	0	2	1	0	0	1	0	0	1	0	0	1	1	0	0	0	0	0	0	2	0	1	1	0	1	0	0	0	Kreuzung	sf	304	1	b_Jan	4	1.66667	0	0	0	0	142	142	3.25	3.25	193	118	30
farm_21	cow_462	1	6	0	1	2	0	0	0	0	3	2	0	0	1	1	0	0	0	0	0	0	2	0	0	3	0	1	0	0	0	Simmental	robust	154	1	b_Jan	4	2	0	0	NA	1	NA	144	NA	3.25	193	125	28
farm_21	cow_463	2	22	0	2	0	0	0	0	0	0	0	0	0	0	1	0	0	0	0	0	0	2	0	0	0	0	1	0	0	0	Simmental	robust	32	1	b_Jan	4	1.83333	0	0	NA	0	NA	136	NA	3	193	118	30
farm_21	cow_464	1	7	0	3	3	0	0	0	0	3	0	0	0	1	1	0	0	0	0	0	0	3	0	0	3	0	1	0	0	0	Holstein	milch	34	1	b_Jan	6	1.66667	0	0	NA	1	NA	144	NA	3.25	193	125	28
farm_21	cow_465	1	3	0	2	3	0	0	0	0	0	0	0	0	1	1	0	0	0	0	0	0	3	0	0	0	0	1	0	0	0	Rotfleckvieh	sf	188	1	b_Jan	5	2.16667	0	0	NA	1	NA	144	3	3	193	125	28
farm_21	cow_466	1	14	0	0	0	0	0	0	0	0	0	0	0	1	0	0	0	0	0	0	0	0	0	0	0	0	1	0	0	0	Rotfleckvieh	sf	189	1	b_Jan	8	1.83333	0	0	NA	1	NA	144	NA	3.25	193	125	28
farm_21	cow_467	1	5	0	2	1	0	0	0	1	0	0	0	0	0	0	0	0	0	0	0	0	2	0	1	0	0	0	0	0	0	Rotfleckvieh	sf	270	1	b_Jan	7	2	0	0	3	3	135	135	3	3	193	125	28
farm_21	cow_468	1	11	0	3	3	0	0	0	0	0	2	0	0	1	0	0	0	0	0	0	0	3	0	0	2	0	1	0	0	0	Simmental	robust	186	1	b_Jan	4	2.33333	1	0	0	0	141	141	3.5	3.5	193	125	28
farm_21	cow_469	1	18	0	3	3	0	0	0	1	0	0	0	0	1	1	0	0	0	0	0	0	3	0	1	0	0	1	0	0	0	Kreuzung	sf	211	1	b_Jan	7	2.33333	1	0	NA	1	NA	144	NA	3.25	193	125	28
farm_21	cow_470	2	35	0	1	1	0	0	1	1	3	2	0	0	2	2	0	0	0	0	0	0	1	0	1	3	0	2	0	0	0	Simmental	robust	306	1	b_Jan	2	1.83333	0	0	NA	0	NA	136	NA	3	193	118	30
farm_21	cow_471	2	29	0	2	1	0	0	1	1	2	0	0	0	0	0	0	0	0	0	0	0	2	0	1	2	0	0	0	0	0	Simmental	robust	197	1	b_Jan	3	NA	NA	0	NA	0	NA	136	NA	3	193	118	30
farm_21	cow_472	2	30	0	3	3	0	0	0	0	2	0	2	0	2	0	0	0	0	0	0	0	3	0	0	2	2	2	0	0	0	Simmental	robust	162	1	b_Jan	3	2.66667	1	0	3	3	145	145	3.5	3.5	193	118	30
farm_21	cow_473	2	24	0	3	3	0	0	0	0	3	2	2	0	2	1	0	0	0	0	0	0	3	0	0	3	2	2	0	0	0	Simmental	robust	43	1	b_Jan	3	1.66667	0	0	NA	0	NA	136	NA	3	193	118	30
farm_21	cow_474	1	9	0	3	3	0	0	0	0	0	0	0	0	0	0	0	0	0	0	0	0	3	0	0	0	0	0	0	0	0	Simmental	robust	20	1	b_Jan	3	2.33333	1	0	NA	1	NA	144	NA	3.25	193	125	28
farm_21	cow_475	1	10	0	0	0	0	0	0	0	0	0	0	0	0	1	0	0	0	0	0	0	0	0	0	0	0	1	0	0	0	Simmental	robust	194	1	b_Jan	2	2	0	0	NA	1	NA	144	NA	3.25	193	125	28
farm_21	cow_476	2	31	0	0	0	0	0	0	0	0	0	0	0	1	1	0	0	0	0	0	0	0	0	0	0	0	1	0	0	0	Simmental	robust	140	1	b_Jan	2	2.16667	0	0	NA	0	NA	136	NA	3	193	118	30
farm_21	cow_477	2	23	0	3	3	1	1	1	1	2	1	0	1	2	2	0	0	0	0	0	0	3	1	1	2	1	2	0	0	0	Simmental	robust	10	1	b_Jan	2	2.25	1	0	NA	0	NA	136	NA	3	193	118	30
farm_21	cow_478	1	19	0	0	0	0	0	0	0	0	0	0	0	1	1	0	0	0	0	0	0	0	0	0	0	0	1	0	0	0	Simmental	robust	186	1	b_Jan	5	2.33333	1	NA	0	0	145	145	3.25	3.25	193	125	28
farm_21	cow_479	1	4	0	3	2	0	0	1	1	0	0	0	0	1	1	0	0	0	0	0	0	3	0	1	0	0	1	0	0	0	Rotfleckvieh	sf	338	0	b_Jan	9	1.66667	0	0	NA	1	NA	144	NA	3.25	193	125	28
farm_21	cow_480	1	13	0	2	3	0	0	1	0	0	0	0	0	0	0	0	0	0	0	0	0	3	0	1	0	0	0	0	0	0	Simmental	robust	43	1	b_Jan	4	1.66667	0	0	NA	1	NA	144	NA	3.25	193	125	28
farm_21	cow_481	1	2	0	2	2	0	0	0	0	0	0	0	0	0	0	0	0	0	0	0	0	2	0	0	0	0	0	0	0	0	Simmental	robust	120	1	b_Jan	5	2.5	1	0	0	0	144	144	3.5	3.5	193	125	28
farm_21	cow_482	2	26	0	0	0	0	0	0	0	0	0	0	0	1	1	0	0	0	0	0	0	0	0	0	0	0	1	0	0	0	Simmental	robust	226	1	b_Jan	3	2.66667	1	0	NA	0	NA	136	NA	3	193	118	30
farm_21	cow_483	1	16	0	3	3	0	0	0	1	3	2	0	0	1	1	0	2	0	0	0	0	3	0	1	3	0	1	2	0	0	Swiss Fleckvieh	sf	68	1	b_Jan	4	2.33333	1	0	2	2	143	143	2.75	2.75	193	125	28
farm_21	cow_484	1	8	0	0	1	0	0	0	0	2	3	0	0	1	0	0	0	0	0	0	0	1	0	0	3	0	1	0	0	0	Simmental	robust	63	1	b_Jan	4	2.33333	1	1	0	0	144	144	3.25	3.25	193	125	28
farm_21	cow_485	1	20	0	0	0	0	0	0	0	0	0	0	0	1	1	0	0	0	0	0	0	0	0	0	0	0	1	0	0	0	Kreuzung	sf	314	1	b_Jan	3	2.16667	0	1	1	1	148	148	3.25	3.25	193	125	28
farm_21	cow_486	2	28	0	1	1	0	0	0	0	2	3	0	0	2	2	0	0	0	0	0	0	1	0	0	3	0	2	0	0	0	Simmental	robust	78	1	b_Jan	3	NA	NA	0	NA	0	NA	136	NA	3	193	118	30
farm_21	cow_487	2	32	0	3	3	0	1	0	0	0	2	0	0	1	0	0	0	0	0	0	0	3	1	0	2	0	1	0	0	0	Simmental	robust	255	1	b_Jan	2	2.5	1	0	NA	0	NA	136	NA	3	193	118	30
farm_21	cow_488	1	12	0	3	2	0	0	0	0	0	0	0	0	1	1	0	0	0	0	0	0	3	0	0	0	0	1	0	0	0	Simmental	robust	132	1	b_Jan	3	2.5	1	1	2	2	144	144	3.25	3.25	193	125	28
farm_21	cow_489	1	15	0	0	0	0	0	0	0	3	0	0	0	1	0	0	0	0	0	0	0	0	0	0	3	0	1	0	0	0	Rotfleckvieh	sf	102	1	b_Jan	9	2	0	0	NA	1	NA	144	NA	3.25	193	125	28
farm_21	cow_490	2	25	0	3	3	0	0	0	0	2	0	0	0	1	0	0	0	0	0	0	0	3	0	0	2	0	1	0	0	0	Simmental	robust	115	1	b_Jan	1	2	0	0	3	3	136	136	2.75	2.75	193	118	30
farm_21	cow_491	2	39	0	3	3	1	0	0	0	0	0	0	0	1	0	0	0	0	0	0	0	3	1	0	0	0	1	0	0	0	Simmental	robust	63	1	b_Jan	1	1.83333	0	0	0	0	137	137	3	3	193	118	30
farm_21	cow_492	2	37	0	3	3	0	0	0	0	3	3	1	0	1	1	0	0	0	0	0	0	3	0	0	3	1	1	0	0	0	Simmental	robust	165	1	b_Jan	1	NA	NA	0	NA	0	NA	136	NA	3	193	118	30
farm_21	cow_493	2	38	0	3	3	0	0	0	0	0	0	0	0	1	0	0	0	0	0	0	0	3	0	0	0	0	1	0	0	0	Simmental	robust	160	1	b_Jan	1	2	0	0	0	0	132	132	3.25	3.25	193	118	30
farm_21	cow_494	2	36	0	3	3	0	0	1	0	0	0	0	0	1	1	0	0	0	0	0	0	3	0	1	0	0	1	0	0	0	Simmental	robust	79	1	b_Jan	1	2	0	0	NA	0	NA	136	NA	3	193	118	30
farm_21	cow_495	1	1	0	1	2	0	0	0	0	0	0	0	0	1	2	0	0	0	0	0	0	2	0	0	0	0	2	0	0	0	Simmental	robust	36	1	b_Jan	1	1.66667	0	0	5	5	145	145	3.25	3.25	193	125	28
farm_21	cow_496	2	40	0	3	3	2	1	1	1	2	2	0	1	1	1	0	0	0	0	0	0	3	2	1	2	1	1	0	0	0	Simmental	robust	81	1	b_Jan	1	2	0	0	NA	0	NA	136	NA	3	193	118	30
farm_21	cow_497	1	17	0	2	3	0	0	0	0	3	3	2	2	2	2	0	0	0	0	0	0	3	0	0	3	2	2	0	0	0	Simmental	robust	110	1	b_Jan	1	2.33333	1	0	NA	1	NA	144	NA	3.25	193	125	28
farm_21	cow_498	2	33	0	3	3	0	0	0	0	0	0	0	0	1	0	0	0	0	0	0	0	3	0	0	0	0	1	0	0	0	Simmental	robust	251	1	b_Jan	2	2.25	1	0	0	0	136	136	3	3	193	118	30
farm_22	cow_499	1	9	0	0	0	0	0	0	0	0	0	0	0	1	0	0	0	0	0	0	0	0	0	0	0	0	1	0	0	0	Swiss Fleckvieh	sf	49	1	e_Apr	4	1.83333	0	0	9	9	143	143	3.25	3.25	231.667	119	60.667
farm_22	cow_500	2	10	0	0	0	0	0	1	1	0	1	0	0	0	1	0	0	0	0	0	0	0	0	1	1	0	1	0	0	0	Simmental	robust	489	1	e_Apr	5	3.16667	1	1	5	5	146	146	3	3	248	125.333	42
farm_22	cow_501	2	11	0	0	0	0	0	0	0	1	2	0	0	0	0	0	0	0	0	0	0	0	0	0	2	0	0	0	0	0	Simmental	robust	91	1	e_Apr	5	3.33333	1	1	7	7	142	142	3.25	3.25	248	125.333	42
farm_22	cow_502	2	15	0	0	0	0	0	0	0	0	1	0	0	1	2	0	0	0	0	0	0	0	0	0	1	0	2	0	0	0	Rotfleckvieh	sf	147	1	e_Apr	4	NA	NA	0	5	5	145	145	3	3	248	125.333	42
farm_22	cow_503	1	4	0	0	0	0	0	0	0	1	2	0	0	1	1	0	0	0	0	0	0	0	0	0	2	0	1	0	0	0	Simmental	robust	57	1	e_Apr	1	NA	NA	0	7	7	134	134	3	3	231.667	119	60.667
farm_22	cow_504	1	3	0	2	1	0	0	1	1	1	1	0	0	1	0	0	0	0	0	0	0	2	0	1	1	0	1	0	0	0	Simmental	robust	94	1	e_Apr	2	1.66667	0	0	7	7	131	131	2.75	2.75	231.667	119	60.667
farm_22	cow_505	1	2	0	1	2	0	0	1	1	2	2	1	1	1	1	0	0	0	0	0	0	2	0	1	2	1	1	0	0	0	Simmental	robust	139	1	e_Apr	3	1.66667	0	0	8	8	140	140	3.5	3.5	231.667	119	60.667
farm_22	cow_506	2	17	0	0	0	0	0	0	0	0	0	0	0	0	0	0	0	0	0	0	0	0	0	0	0	0	0	0	0	0	Simmental	robust	292	1	e_Apr	2	2	0	0	7	7	140	140	3.5	3.5	248	125.333	42
farm_22	cow_507	2	16	0	0	0	0	0	0	0	0	1	0	0	0	1	0	0	0	0	0	0	0	0	0	1	0	1	0	0	0	Simmental	robust	44	1	e_Apr	3	1.83333	0	0	9	9	144	144	3.5	3.5	248	125.333	42
farm_22	cow_508	2	19	0	0	2	0	0	1	1	2	0	0	0	1	0	1	0	0	0	3	2	2	0	1	2	0	1	1	0	3	Holstein	milch	239	1	e_Apr	2	2	0	NA	4	4	153	153	2.5	2.5	248	125.333	42
farm_22	cow_509	2	14	0	1	1	0	0	1	1	0	0	0	0	1	1	0	0	0	0	0	0	1	0	1	0	0	1	0	0	0	Simmental	robust	89	1	e_Apr	2	2.16667	0	0	6	6	150	150	3	3	248	125.333	42
farm_22	cow_510	1	6	0	0	0	0	0	0	0	0	0	0	0	2	1	0	0	0	0	0	0	0	0	0	0	0	2	0	0	0	Simmental	robust	277	1	e_Apr	1	1.5	0	0	4	4	136	136	3.25	3.25	231.667	119	60.667
farm_22	cow_511	1	8	0	3	2	0	0	1	1	0	1	0	0	1	1	0	0	0	0	0	0	3	0	1	1	0	1	0	0	0	Simmental	robust	44	1	e_Apr	5	1.66667	0	0	8	8	136	136	3.25	3.25	231.667	119	60.667
farm_22	cow_512	2	18	0	0	0	0	0	0	0	3	0	1	0	1	1	0	0	0	0	0	0	0	0	0	3	1	1	0	0	0	Simmental	robust	77	1	e_Apr	5	NA	NA	NA	9	9	134	134	3.25	3.25	248	125.333	42
farm_22	cow_513	2	12	0	0	0	0	0	0	0	0	0	0	0	1	1	0	0	0	0	0	0	0	0	0	0	0	1	0	0	0	Simmental	robust	286	1	e_Apr	3	2	0	0	7	7	142	142	3.25	3.25	248	125.333	42
farm_22	cow_514	1	7	0	0	0	0	0	0	0	1	0	0	0	1	0	0	0	0	0	0	0	0	0	0	1	0	1	0	0	0	Rotfleckvieh	sf	28	1	e_Apr	6	1.5	0	0	7	7	142	142	3	3	231.667	119	60.667
farm_22	cow_515	1	1	0	1	0	0	0	1	0	2	1	1	0	1	1	0	0	0	0	0	0	1	0	1	2	1	1	0	0	0	Simmental	robust	186	1	e_Apr	2	1.66667	0	0	6	6	147	147	3	3	231.667	119	60.667
farm_22	cow_516	1	5	1	0	0	0	0	2	1	2	3	0	1	1	1	0	0	0	0	0	0	0	0	2	3	1	1	0	0	0	Simmental	robust	NA	NA	e_Apr	0	1.33333	0	1	5	5	133	133	3.25	3.25	231.667	119	60.667
farm_23	cow_517	2	14	0	0	1	0	0	0	0	0	0	0	0	0	0	0	0	0	0	0	0	1	0	0	0	0	0	0	0	0	Swiss Fleckvieh	sf	81	1	e_Apr	1	1.5	0	0	0	0	133	133	3	3	196	138	32.5
farm_23	cow_518	1	12	1	0	0	0	0	0	0	0	0	0	0	1	1	0	0	0	0	0	0	0	0	0	0	0	1	0	0	0	Swiss Fleckvieh	sf	96	1	e_Apr	1	1.5	0	0	1	1	136	136	3	3	194.25	115	31.75
farm_23	cow_519	1	13	0	0	1	0	0	0	0	0	1	0	0	1	0	0	0	0	0	0	0	1	0	0	1	0	1	0	0	0	Swiss Fleckvieh	sf	55	1	e_Apr	1	1.5	0	0	3	3	130	130	3	3	194.25	115	31.75
farm_23	cow_520	2	16	0	0	0	0	0	0	0	0	3	0	0	1	1	0	0	0	0	0	0	0	0	0	3	0	1	0	0	0	Swiss Fleckvieh	sf	63	1	e_Apr	1	1.5	0	0	0	0	132	132	3	3	196	138	32.5
farm_23	cow_521	1	1	0	3	3	0	0	0	0	0	2	0	0	1	0	0	0	0	0	0	0	3	0	0	2	0	1	0	0	0	Rotfleckvieh	sf	174	1	e_Apr	11	1.83333	0	0	4	4	140	140	3.25	3.25	194.25	115	31.75
farm_23	cow_522	1	7	0	0	2	0	2	1	1	0	0	0	0	1	1	0	0	0	0	0	0	2	2	1	0	0	1	0	0	0	Swiss Fleckvieh	sf	146	1	e_Apr	3	2.33333	1	0	1	1	146	146	3	3	194.25	115	31.75
farm_23	cow_523	1	9	0	1	1	0	0	1	0	0	0	0	0	1	1	0	0	0	0	0	0	1	0	1	0	0	1	0	0	0	Swiss Fleckvieh	sf	85	1	e_Apr	3	1.66667	0	0	0	0	148	148	2.75	2.75	194.25	115	31.75
farm_23	cow_524	1	8	0	0	0	0	0	0	1	0	0	0	0	1	1	0	0	0	0	0	0	0	0	1	0	0	1	0	0	0	Swiss Fleckvieh	sf	175	1	e_Apr	3	2	0	0	1	1	139	139	3	3	194.25	115	31.75
farm_23	cow_525	1	11	0	0	0	0	0	0	0	2	0	1	0	1	1	0	0	0	0	0	0	0	0	0	2	1	1	0	0	0	Swiss Fleckvieh	sf	180	1	e_Apr	2	1.5	0	0	2	2	137	137	3	3	194.25	115	31.75
farm_23	cow_526	1	10	0	0	0	0	0	0	0	0	1	0	1	1	1	0	0	0	0	0	0	0	0	0	1	1	1	0	0	0	Swiss Fleckvieh	sf	153	1	e_Apr	2	1.83333	0	0	0	0	139	139	2.5	2.5	194.25	115	31.75
farm_23	cow_527	2	15	0	1	1	0	0	1	1	0	0	0	0	1	0	0	0	0	0	0	0	1	0	1	0	0	1	0	0	0	Swiss Fleckvieh	sf	78	1	e_Apr	2	2	0	0	0	0	137	137	2.75	2.75	196	138	32.5
farm_23	cow_528	1	6	0	1	0	1	0	1	1	0	1	0	1	1	0	0	0	0	0	0	0	1	1	1	1	1	1	0	0	0	Rotfleckvieh	sf	187	1	e_Apr	5	2	0	0	0	0	144	144	2.5	2.5	194.25	115	31.75
farm_23	cow_529	1	4	0	0	0	0	0	0	0	1	0	0	0	1	1	0	0	0	0	0	0	0	0	0	1	0	1	0	0	0	Rotfleckvieh	sf	128	1	e_Apr	5	2	0	0	2	2	142	142	2.75	2.75	194.25	115	31.75
farm_23	cow_530	1	2	0	3	3	0	0	1	0	1	0	0	0	1	1	0	0	0	0	0	0	3	0	1	1	0	1	0	0	0	Rotfleckvieh	sf	184	1	e_Apr	6	2	0	0	0	0	141	141	2.75	2.75	194.25	115	31.75
farm_23	cow_531	1	3	0	0	0	0	0	1	1	1	0	0	0	0	0	0	0	0	0	0	0	0	0	1	1	0	0	0	0	0	Rotfleckvieh	sf	111	1	e_Apr	8	1.66667	0	0	0	0	142	142	3	3	194.25	115	31.75
farm_23	cow_532	1	5	0	0	0	0	0	0	0	3	0	0	0	1	1	1	0	0	0	0	0	0	0	0	3	0	1	1	0	0	Swiss Fleckvieh	sf	163	1	e_Apr	4	1.83333	0	0	0	0	140	140	2.75	2.75	194.25	115	31.75
farm_24	cow_533	2	22	0	3	2	0	0	1	1	0	0	0	0	0	1	0	0	0	0	0	0	3	0	1	0	0	1	0	0	0	Swiss Fleckvieh	sf	419	1	b_Jan	2	1.5	0	0	2	2	140	140	3.5	3.5	181.667	108	30.333
farm_24	cow_534	1	13	0	3	3	0	0	2	1	2	1	0	0	2	1	0	0	0	0	0	0	3	0	2	2	0	2	0	0	0	Rotfleckvieh	sf	44	1	b_Jan	6	2.33333	1	0	7	7	146	146	3	3	193	119.25	30.5
farm_24	cow_535	1	14	0	2	2	0	0	1	1	0	0	0	0	0	0	0	0	0	0	0	0	2	0	1	0	0	0	0	0	0	Rotfleckvieh	sf	207	1	b_Jan	7	1.83333	0	0	NA	2	NA	149	3.25	3.25	193	119.25	30.5
farm_24	cow_536	2	19	0	3	2	0	0	2	1	2	0	2	0	1	0	0	0	0	0	0	0	3	0	2	2	2	1	0	0	0	Swiss Fleckvieh	sf	388	0	b_Jan	2	1.83333	0	0	NA	2	NA	148	NA	3.5	181.667	108	30.333
farm_24	cow_537	1	9	0	3	3	1	1	1	1	2	0	0	0	1	1	0	0	0	0	0	0	3	1	1	2	0	1	0	0	0	Swiss Fleckvieh	sf	365	0	b_Jan	2	1.66667	0	0	NA	2	NA	149	NA	3	193	119.25	30.5
farm_24	cow_538	1	8	0	NA	NA	NA	NA	NA	NA	2	3	0	0	1	1	0	0	0	0	0	0	NA	NA	NA	3	0	1	0	0	0	Red Holstein	milch	150	1	b_Jan	2	1.66667	0	0	5	5	152	152	2.75	2.75	193	119.25	30.5
farm_24	cow_539	2	21	0	2	3	0	0	1	1	1	0	0	0	1	0	0	0	0	0	0	0	3	0	1	1	0	1	0	0	0	Swiss Fleckvieh	sf	143	1	b_Jan	2	2	0	0	NA	2	NA	148	NA	3.5	181.667	108	30.333
farm_24	cow_540	1	5	0	3	3	0	0	0	0	2	3	0	0	1	1	0	0	0	0	0	0	3	0	0	3	0	1	0	0	0	Swiss Fleckvieh	sf	379	1	b_Jan	1	1.83333	0	0	1	1	148	148	3.25	3.25	193	119.25	30.5
farm_24	cow_541	1	6	0	3	3	0	0	0	0	3	3	0	0	2	1	0	0	0	0	0	0	3	0	0	3	0	2	0	0	0	Swiss Fleckvieh	sf	27	1	b_Jan	2	NA	NA	0	NA	2	141	141	2.75	2.75	193	119.25	30.5
farm_24	cow_542	2	18	0	3	3	0	0	0	0	3	3	0	0	1	1	0	0	0	0	0	0	3	0	0	3	0	1	0	0	0	Swiss Fleckvieh	sf	389	0	b_Jan	1	1.5	0	0	0	0	148	148	4	4	181.667	108	30.333
farm_24	cow_543	1	7	0	3	3	1	0	1	0	0	2	0	0	1	2	3	0	0	0	0	0	3	1	1	2	0	2	3	0	0	Swiss Fleckvieh	sf	15	1	b_Jan	2	1.66667	0	0	NA	2	NA	149	NA	3	193	119.25	30.5
farm_24	cow_544	2	17	0	1	1	0	0	0	0	0	0	0	0	1	0	0	0	0	0	0	0	1	0	0	0	0	1	0	0	0	Swiss Fleckvieh	sf	315	1	b_Jan	1	1.5	0	0	NA	2	NA	148	NA	3.5	181.667	108	30.333
farm_24	cow_545	2	24	0	2	1	0	0	1	1	2	3	0	0	1	0	0	0	0	0	0	0	2	0	1	3	0	1	0	0	0	Swiss Fleckvieh	sf	289	1	b_Jan	1	1.5	0	0	NA	2	NA	148	NA	3.5	181.667	108	30.333
farm_24	cow_546	1	12	0	3	2	0	0	1	0	2	2	0	0	1	1	0	0	0	0	0	0	3	0	1	2	0	1	0	0	0	Swiss Fleckvieh	sf	98	1	b_Jan	4	1.33333	0	1	4	4	149	149	3	3	193	119.25	30.5
farm_24	cow_547	2	20	0	3	3	0	0	0	1	0	3	0	0	0	1	0	0	0	0	0	0	3	0	1	3	0	1	0	0	0	Swiss Fleckvieh	sf	324	0	b_Jan	3	1.83333	0	0	NA	2	NA	148	NA	3.5	181.667	108	30.333
farm_24	cow_548	1	11	0	3	2	0	0	0	0	0	0	0	0	0	1	0	0	0	0	0	0	3	0	0	0	0	1	0	0	0	Swiss Fleckvieh	sf	322	1	b_Jan	1	1.66667	0	0	NA	2	NA	149	NA	3	193	119.25	30.5
farm_24	cow_549	1	1	0	2	2	0	0	0	1	0	0	0	0	1	0	0	0	0	0	0	0	2	0	1	0	0	1	0	0	0	Swiss Fleckvieh	sf	408	1	b_Jan	4	NA	NA	0	5	5	NA	149	3	3	193	119.25	30.5
farm_24	cow_550	1	15	0	1	0	0	0	1	0	0	2	0	0	0	1	0	0	0	0	0	0	1	0	1	2	0	1	0	0	0	Swiss Fleckvieh	sf	338	0	b_Jan	4	1.66667	0	0	0	0	142	142	3	3	193	119.25	30.5
farm_24	cow_551	1	2	0	1	1	0	0	0	0	3	2	0	0	1	1	0	0	0	0	0	0	1	0	0	3	0	1	0	0	0	Swiss Fleckvieh	sf	355	0	b_Jan	4	2.16667	0	0	2	2	151	151	3	3	193	119.25	30.5
farm_24	cow_552	2	25	0	2	3	0	0	1	1	3	1	0	0	1	1	0	0	0	0	0	0	3	0	1	3	0	1	0	0	0	Swiss Fleckvieh	sf	76	1	b_Jan	1	1.5	0	0	NA	2	NA	148	NA	3.5	181.667	108	30.333
farm_24	cow_553	2	26	0	2	1	0	0	1	1	2	3	0	2	1	1	0	0	0	0	0	0	2	0	1	3	2	1	0	0	0	Swiss Fleckvieh	sf	41	1	b_Jan	1	1.5	0	0	4	4	136	136	3	3	181.667	108	30.333
farm_24	cow_554	1	4	0	1	1	0	0	1	1	0	0	0	0	1	1	0	0	0	0	0	0	1	0	1	0	0	1	0	0	0	Holstein	milch	79	1	b_Jan	1	1.33333	0	0	0	0	NA	149	2.75	2.75	193	119.25	30.5
farm_24	cow_555	1	3	0	3	3	0	0	0	1	2	0	0	0	1	0	0	0	0	0	0	0	3	0	1	2	0	1	0	0	0	Red Holstein	milch	82	1	b_Jan	1	2	0	0	NA	2	NA	149	NA	3	193	119.25	30.5
farm_24	cow_556	2	23	0	2	1	0	0	1	1	0	2	0	0	1	1	0	0	0	0	0	0	2	0	1	2	0	1	0	0	0	Rotfleckvieh	sf	92	1	b_Jan	1	1.66667	0	0	NA	2	149	149	NA	3.5	181.667	108	30.333
farm_24	cow_557	1	10	0	3	3	0	0	1	1	0	0	0	0	1	1	0	0	0	0	0	0	3	0	1	0	0	1	0	0	0	Swiss Fleckvieh	sf	481	1	b_Jan	2	1.66667	0	1	0	0	150	150	3.5	3.5	193	119.25	30.5
farm_24	cow_558	2	16	0	0	0	0	0	0	0	0	3	0	0	2	0	0	0	0	0	0	0	0	0	0	3	0	2	0	0	0	Rotfleckvieh	sf	249	1	b_Jan	8	1.83333	0	0	NA	2	NA	148	NA	3.5	181.667	108	30.333
farm_24	cow_559	2	27	0	3	3	0	0	1	1	0	0	0	0	1	1	0	0	0	0	0	0	3	0	1	0	0	1	0	0	0	Rotfleckvieh	sf	4	1	b_Jan	1	1.33333	0	0	NA	2	NA	148	NA	3.5	181.667	108	30.333
farm_25	cow_560	2	14	0	1	1	0	0	0	0	0	0	0	0	0	0	0	0	0	0	0	0	1	0	0	0	0	0	0	0	0	Simmental	robust	72	1	b_Jan	2	1.5	0	0	NA	1	NA	139	NA	4	190	107.333	29.5
farm_25	cow_561	2	17	0	1	1	0	0	0	0	2	0	0	0	1	0	0	0	0	0	0	0	1	0	0	2	0	1	0	0	0	Simmental	robust	202	1	b_Jan	1	1.66667	0	0	0	0	135	135	4	4	190	107.333	29.5
farm_25	cow_562	1	3	0	3	3	0	0	0	0	0	3	0	0	2	2	0	0	0	0	0	0	3	0	0	3	0	2	0	0	0	Simmental	robust	100	1	b_Jan	1	2	0	0	0	0	134	134	3.5	3.5	190	107.333	30
farm_25	cow_563	1	4	0	3	3	0	0	0	0	2	0	0	0	0	0	0	0	0	0	0	0	3	0	0	2	0	0	0	0	0	Simmental	robust	100	1	b_Jan	1	1.66667	0	0	2	2	138	138	4	4	190	107.333	30
farm_25	cow_564	1	11	0	3	3	0	0	0	0	0	0	0	0	1	0	0	0	0	0	0	0	3	0	0	0	0	1	0	0	0	Simmental	robust	339	0	b_Jan	1	1.66667	0	0	0	0	NA	138	4	4	190	107.333	30
farm_25	cow_565	1	6	0	0	0	0	0	0	0	0	0	0	0	2	1	0	0	0	0	0	0	0	0	0	0	0	2	0	0	0	Simmental	robust	7	1	b_Jan	5	1.66667	0	0	2	2	138	138	4	4	190	107.333	30
farm_25	cow_566	1	9	0	3	3	0	0	0	0	0	0	0	0	0	0	0	0	0	0	0	0	3	0	0	0	0	0	0	0	0	Simmental	robust	450	1	b_Jan	3	1.5	0	0	0	0	NA	138	4.25	4.25	190	107.333	30
farm_25	cow_567	2	13	1	0	0	0	0	0	0	2	1	0	0	1	1	0	0	0	0	0	0	0	0	0	2	0	1	0	0	0	Simmental	robust	84	1	b_Jan	3	1.5	0	0	0	0	140	140	3.75	3.75	190	107.333	29.5
farm_25	cow_568	1	12	1	0	0	0	0	0	0	2	1	0	0	1	1	0	0	0	0	0	0	0	0	0	2	0	1	0	0	0	Simmental	robust	71	1	b_Jan	3	1.66667	0	0	0	0	139	139	3.5	3.5	190	107.333	30
farm_25	cow_569	1	5	0	0	0	0	0	0	0	0	0	0	0	2	2	0	0	0	0	0	0	0	0	0	0	0	2	0	0	0	Simmental	robust	115	1	b_Jan	2	2	0	0	5	5	139	139	3.25	3.25	190	107.333	30
farm_25	cow_570	1	8	0	3	0	0	0	0	0	0	0	0	0	1	1	0	0	0	0	0	0	3	0	0	0	0	1	0	0	0	Simmental	robust	74	1	b_Jan	7	1.66667	0	0	NA	0	NA	138	NA	4	190	107.333	30
farm_25	cow_571	2	18	0	3	3	0	0	0	0	0	0	0	0	1	1	0	0	0	0	0	0	3	0	0	0	0	1	0	0	0	Simmental	robust	321	0	b_Jan	4	1.83333	0	0	2	2	138	138	4.25	4.25	190	107.333	29.5
farm_25	cow_572	2	19	0	3	3	0	0	0	0	0	0	0	0	0	1	0	0	0	0	0	0	3	0	0	0	0	1	0	0	0	Simmental	robust	134	1	b_Jan	5	2.16667	0	0	2	2	142	142	4	4	190	107.333	29.5
farm_25	cow_573	1	10	0	3	3	0	0	0	0	0	2	0	0	0	1	0	0	0	0	0	0	3	0	0	2	0	1	0	0	0	Simmental	robust	390	0	b_Jan	5	1.66667	0	1	0	0	NA	138	4	4	190	107.333	30
farm_25	cow_574	1	1	0	2	2	0	0	0	0	0	0	0	0	1	0	0	0	0	0	0	0	2	0	0	0	0	1	0	0	0	Simmental	robust	333	0	b_Jan	3	1.66667	0	0	0	0	138	138	4	4	190	107.333	30
farm_25	cow_575	1	2	0	2	3	0	0	0	0	0	0	0	0	1	1	0	0	0	0	0	0	3	0	0	0	0	1	0	0	0	Simmental	robust	30	1	b_Jan	4	1.66667	0	0	0	0	138	138	4	4	190	107.333	30
farm_25	cow_576	1	7	0	2	0	0	0	0	0	0	1	0	0	1	1	0	0	0	0	0	0	2	0	0	1	0	1	0	0	0	Simmental	robust	50	1	b_Jan	3	1.5	0	0	0	0	NA	138	3.5	3.5	190	107.333	30
farm_25	cow_577	2	15	0	1	0	0	0	0	0	1	0	0	0	0	1	0	0	0	0	0	0	1	0	0	1	0	1	0	0	0	Simmental	robust	10	1	b_Jan	1	1.83333	0	0	NA	1	NA	139	NA	4	190	107.333	29.5
farm_25	cow_578	2	16	0	2	3	0	0	0	0	0	0	0	0	1	1	0	0	0	0	0	0	3	0	0	0	0	1	0	0	0	Simmental	robust	13	1	b_Jan	1	1.66667	0	0	NA	1	NA	139	NA	4	190	107.333	29.5
farm_26	cow_579	1	11	0	1	1	0	0	1	0	0	3	0	0	1	1	0	2	0	1	0	0	1	0	1	3	0	1	2	1	0	Swiss Fleckvieh	sf	127	1	b_Jan	1	1.5	0	0	2	2	133	133	3	3	184	114.429	29
farm_26	cow_580	2	27	0	1	0	0	0	1	0	2	0	0	0	1	1	0	2	0	0	0	0	1	0	1	2	0	1	2	0	0	Rotfleckvieh	sf	164	1	b_Jan	3	1.66667	0	0	NA	2	NA	143	2.75	2.75	188.5	123	29
farm_26	cow_581	1	3	0	0	0	0	0	0	0	0	1	0	0	0	1	0	0	0	0	0	0	0	0	0	1	0	1	0	0	0	Rotfleckvieh	sf	293	1	b_Jan	5	1.66667	0	0	NA	4	NA	140	2.75	2.75	184	114.429	29
farm_26	cow_582	2	23	0	1	1	0	0	0	0	2	2	0	0	0	1	0	1	0	0	0	0	1	0	0	2	0	1	1	0	0	Rotfleckvieh	sf	214	1	b_Jan	4	1.83333	0	0	NA	2	NA	143	NA	3	188.5	123	29
farm_26	cow_583	1	12	0	1	1	0	0	1	1	1	0	1	0	1	1	0	0	0	0	0	0	1	0	1	1	1	1	0	0	0	Rotfleckvieh	sf	243	1	b_Jan	4	1.66667	0	0	4	4	138	138	3	3	184	114.429	29
farm_26	cow_584	2	21	0	3	0	0	0	1	0	3	3	0	0	1	2	0	0	0	0	0	0	3	0	1	3	0	2	0	0	0	Swiss Fleckvieh	sf	181	1	b_Jan	2	NA	NA	0	NA	2	NA	143	NA	3	188.5	123	29
farm_26	cow_585	1	6	0	3	2	0	0	0	0	3	3	0	0	2	1	0	0	0	0	0	0	3	0	0	3	0	2	0	0	0	Swiss Fleckvieh	sf	151	1	b_Jan	3	1.75	0	0	NA	4	NA	140	NA	3	184	114.429	29
farm_26	cow_586	2	24	0	2	0	0	0	1	1	3	2	0	0	1	1	0	0	0	0	0	0	2	0	1	3	0	1	0	0	0	Rotfleckvieh	sf	194	1	b_Jan	3	1.5	0	0	NA	2	NA	143	NA	3	188.5	123	29
farm_26	cow_587	1	4	0	0	3	0	0	0	0	0	0	0	0	1	0	0	0	0	0	0	0	3	0	0	0	0	1	0	0	0	Rotfleckvieh	sf	162	1	b_Jan	6	1.66667	0	0	7	7	139	139	2.75	2.75	184	114.429	29
farm_26	cow_588	1	14	0	3	2	0	0	0	0	2	1	0	0	1	1	0	0	0	0	0	0	3	0	0	2	0	1	0	0	0	Rotfleckvieh	sf	164	1	b_Jan	3	1.66667	0	NA	8	8	142	142	3.25	3.25	184	114.429	29
farm_26	cow_589	2	26	0	1	3	0	0	0	1	0	0	0	0	1	0	0	0	0	0	0	0	3	0	1	0	0	1	0	0	0	Swiss Fleckvieh	sf	197	1	b_Jan	4	1.5	0	0	1	1	143	143	3.25	3.25	188.5	123	29
farm_26	cow_590	1	10	0	3	1	0	0	0	0	0	0	0	0	1	1	0	0	0	0	0	0	3	0	0	0	0	1	0	0	0	Swiss Fleckvieh	sf	77	1	b_Jan	4	1.83333	0	0	NA	4	NA	140	NA	3	184	114.429	29
farm_26	cow_591	2	18	0	1	3	0	0	0	0	1	3	0	0	1	2	0	0	0	0	0	0	3	0	0	3	0	2	0	0	0	Swiss Fleckvieh	sf	277	1	b_Jan	3	1.66667	0	0	NA	2	NA	143	3	3	188.5	123	29
farm_26	cow_592	2	19	0	2	1	0	0	0	0	0	3	0	0	1	1	2	3	0	3	0	0	2	0	0	3	0	1	3	3	0	Rotfleckvieh	sf	205	1	b_Jan	1	1.83333	0	0	NA	2	NA	143	NA	3	188.5	123	29
farm_26	cow_593	1	15	0	0	1	0	0	1	1	2	0	0	0	1	0	0	3	0	2	0	0	1	0	1	2	0	1	3	2	0	Swiss Fleckvieh	sf	254	1	b_Jan	2	1.66667	0	0	4	4	144	144	3	3	184	114.429	29
farm_26	cow_594	1	16	0	2	1	0	0	0	0	3	0	0	0	1	1	3	0	2	0	0	0	2	0	0	3	0	1	3	2	0	Red Holstein	milch	110	1	b_Jan	2	1.5	0	1	NA	4	NA	140	2.5	2.5	184	114.429	29
farm_26	cow_595	2	17	0	0	0	0	0	0	0	0	2	0	0	1	1	0	0	0	0	0	0	0	0	0	2	0	1	0	0	0	Red Holstein	milch	98	1	b_Jan	2	1.5	0	0	2	2	145	145	2.75	2.75	188.5	123	29
farm_26	cow_596	2	31	0	0	0	0	0	1	1	3	2	0	1	1	1	0	0	0	0	0	0	0	0	1	3	1	1	0	0	0	Rotfleckvieh	sf	346	0	b_Jan	2	1.5	0	0	2	2	146	146	2.75	2.75	188.5	123	29
farm_26	cow_597	2	20	0	0	2	0	0	0	0	0	1	0	0	1	1	0	0	0	0	0	0	2	0	0	1	0	1	0	0	0	Rotfleckvieh	sf	96	1	b_Jan	7	1.66667	0	0	NA	2	NA	143	NA	3	188.5	123	29
farm_26	cow_598	2	29	0	1	0	0	0	2	0	3	1	0	0	0	1	3	0	0	0	0	0	1	0	2	3	0	1	3	0	0	Rotfleckvieh	sf	723	0	b_Jan	5	2	0	0	2	2	143	143	3.25	3.25	188.5	123	29
farm_26	cow_599	1	5	0	0	0	0	0	0	1	3	0	0	0	1	1	0	0	0	0	0	0	0	0	1	3	0	1	0	0	0	Rotfleckvieh	sf	23	1	b_Jan	4	1.5	0	0	5	5	142	142	3.5	3.5	184	114.429	29
farm_26	cow_600	1	1	0	3	2	0	0	0	0	1	2	0	0	1	2	0	0	0	0	0	0	3	0	0	2	0	2	0	0	0	Rotfleckvieh	sf	131	1	b_Jan	5	1.5	0	0	1	1	141	141	3	3	184	114.429	29
farm_26	cow_601	1	8	0	1	1	0	0	0	0	3	3	0	0	0	1	1	0	0	0	0	0	1	0	0	3	0	1	1	0	0	Swiss Fleckvieh	sf	246	1	b_Jan	1	1.66667	0	0	NA	4	NA	140	NA	3	184	114.429	29
farm_26	cow_602	1	2	0	2	3	0	0	1	1	3	3	0	0	2	1	0	0	0	0	0	0	3	0	1	3	0	2	0	0	0	Swiss Fleckvieh	sf	103	1	b_Jan	1	1.5	0	0	4	4	138	138	3.25	3.25	184	114.429	29
farm_26	cow_603	1	9	0	3	3	0	0	1	1	2	2	0	0	1	1	0	0	0	0	0	0	3	0	1	2	0	1	0	0	0	Swiss Fleckvieh	sf	73	1	b_Jan	1	1.66667	0	1	4	4	134	134	3	3	184	114.429	29
farm_26	cow_604	1	7	0	2	1	0	0	0	1	0	0	0	0	1	0	0	0	0	0	0	0	2	0	1	0	0	1	0	0	0	Swiss Fleckvieh	sf	260	1	b_Jan	2	1.66667	0	0	2	2	141	141	3	3	184	114.429	29
farm_26	cow_605	2	25	0	1	2	0	0	1	0	0	0	0	0	1	1	0	0	0	0	0	0	2	0	1	0	0	1	0	0	0	Rotfleckvieh	sf	209	1	b_Jan	2	1.5	0	0	NA	2	NA	143	NA	3	188.5	123	29
farm_26	cow_606	2	30	0	0	0	0	0	0	0	3	2	0	0	1	2	0	0	0	0	0	0	0	0	0	3	0	2	0	0	0	Swiss Fleckvieh	sf	323	0	b_Jan	3	1.75	0	0	6	6	142	142	3	3	188.5	123	29
farm_26	cow_607	1	13	0	1	1	0	0	0	0	3	2	0	0	0	1	0	0	0	0	0	0	1	0	0	3	0	1	0	0	0	Swiss Fleckvieh	sf	158	1	b_Jan	1	1.5	0	0	NA	4	NA	140	3	3	184	114.429	29
farm_26	cow_608	2	22	0	3	3	0	0	1	0	0	0	0	0	1	1	0	2	0	1	0	0	3	0	1	0	0	1	2	1	0	Swiss Fleckvieh	sf	10	1	b_Jan	1	2.33333	1	1	NA	2	NA	143	3.25	3.25	188.5	123	29
farm_27	cow_609	1	11	0	0	0	0	0	0	0	2	0	0	0	1	3	0	0	0	0	2	3	0	0	0	2	0	3	0	0	3	Holstein	milch	215	1	a_Dec	2	2.16667	0	0	7	7	151	151	2.75	2.75	260.25	109	58.25
farm_27	cow_610	2	14	0	0	0	0	0	0	0	1	0	0	0	1	1	0	1	0	0	0	0	0	0	0	1	0	1	1	0	0	Swiss Fleckvieh	sf	210	1	a_Dec	4	NA	NA	0	5	5	142	142	3.5	3.5	221	104.5	61.5
farm_27	cow_611	1	4	0	0	0	0	0	0	0	1	1	0	0	1	1	0	1	0	0	0	0	0	0	0	1	0	1	1	0	0	Swiss Fleckvieh	sf	34	1	a_Dec	3	NA	NA	0	0	0	142	142	2.75	2.75	260.25	109	58.25
farm_27	cow_612	2	13	1	0	0	0	0	0	0	0	0	0	0	0	0	0	0	0	0	0	0	0	0	0	0	0	0	0	0	0	Jersey	milch	257	1	a_Dec	4	NA	NA	0	6	6	130	130	3.25	3.25	221	104.5	61.5
farm_27	cow_613	2	17	0	0	0	0	0	0	0	1	1	0	0	2	1	0	0	0	0	0	0	0	0	0	1	0	2	0	0	0	Kreuzung	sf	206	1	a_Dec	1	1.5	0	1	5	5	149	149	2.75	2.75	221	104.5	61.5
farm_27	cow_614	1	5	0	0	0	0	0	0	0	0	0	0	0	1	0	0	0	0	0	0	0	0	0	0	0	0	1	0	0	0	Swiss Fleckvieh	sf	147	1	a_Dec	1	1.33333	0	0	1	1	136	136	3.5	3.5	260.25	109	58.25
farm_27	cow_615	1	7	0	0	0	0	0	0	0	2	0	1	0	1	0	0	0	0	0	0	0	0	0	0	2	1	1	0	0	0	Red Holstein	milch	181	1	a_Dec	1	1.5	0	1	2	2	150	150	2.75	2.75	260.25	109	58.25
farm_27	cow_616	1	12	0	0	0	0	0	1	0	0	2	0	0	1	1	1	0	0	0	1	0	0	0	1	2	0	1	1	0	1	Red Holstein	milch	86	1	a_Dec	4	1.66667	0	0	7	7	149	149	2.75	2.75	260.25	109	58.25
farm_27	cow_617	2	15	0	0	0	0	0	0	0	1	0	0	0	2	1	0	0	0	0	0	0	0	0	0	1	0	2	0	0	0	Kreuzung	sf	202	1	a_Dec	3	NA	NA	0	3	3	135	135	3	3	221	104.5	61.5
farm_27	cow_618	1	3	0	1	0	0	0	0	0	0	0	0	0	1	1	0	0	0	0	0	0	1	0	0	0	0	1	0	0	0	Red Holstein	milch	216	1	a_Dec	3	NA	NA	0	1	1	145	145	3	3	260.25	109	58.25
farm_27	cow_619	1	6	0	0	0	0	0	0	0	0	1	0	0	1	1	0	1	0	0	0	0	0	0	0	1	0	1	1	0	0	Swiss Fleckvieh	sf	32	1	a_Dec	4	2	0	0	1	1	145	145	3.5	3.5	260.25	109	58.25
farm_27	cow_620	1	8	0	0	0	0	0	1	0	0	3	0	0	1	2	0	1	0	0	0	1	0	0	1	3	0	2	1	0	1	Holstein	milch	74	1	a_Dec	2	1.66667	0	0	0	0	145	145	2.75	2.75	260.25	109	58.25
farm_27	cow_621	1	10	0	3	3	0	0	1	0	0	1	0	1	1	1	0	0	0	0	0	0	3	0	1	1	1	1	0	0	0	Braunvieh	milch	157	1	a_Dec	2	1.5	0	0	5	5	143	143	3	3	260.25	109	58.25
farm_27	cow_622	1	1	1	0	0	0	0	0	0	1	0	0	0	1	1	0	0	0	0	0	0	0	0	0	1	0	1	0	0	0	Swiss Fleckvieh	sf	62	1	a_Dec	1	1.66667	0	0	5	5	142	142	3.5	3.5	260.25	109	58.25
farm_27	cow_623	2	19	0	0	0	0	0	0	0	2	2	2	0	2	1	0	0	0	0	0	0	0	0	0	2	2	2	0	0	0	Kreuzung	sf	65	1	a_Dec	5	3.16667	1	0	0	0	143	143	3	3	221	104.5	61.5
farm_27	cow_624	1	2	0	0	0	0	0	0	0	1	1	0	0	1	1	0	0	0	0	0	0	0	0	0	1	0	1	0	0	0	Kreuzung	sf	217	1	a_Dec	5	2.33333	1	0	3	3	138	138	3.25	3.25	260.25	109	58.25
farm_27	cow_625	2	16	0	0	0	0	0	0	0	0	0	0	0	0	0	0	0	0	0	0	0	0	0	0	0	0	0	0	0	0	Kreuzung	sf	339	0	a_Dec	4	2	0	0	5	5	138	138	3.5	3.5	221	104.5	61.5
farm_27	cow_626	2	18	0	0	0	0	0	0	0	1	2	0	0	1	2	2	0	0	0	0	0	0	0	0	2	0	2	2	0	0	Kreuzung	sf	238	1	a_Dec	4	2.16667	0	0	5	5	144	144	2.75	2.75	221	104.5	61.5
farm_27	cow_627	1	9	1	0	0	0	0	0	0	0	1	0	1	1	2	0	0	0	0	0	0	0	0	0	1	1	2	0	0	0	Swiss Fleckvieh	sf	6	1	a_Dec	1	NA	NA	0	1	1	137	137	3	3	260.25	109	58.25
[truncated: 34 more columns]

## Sheet: definitions
farm_id	individual farm number
cow_number	individual cow number
row	row in which the cow stands in the stable, see Stallskizzen_Alle_Betriebe.pdf
box	box in which the cow stands in the stall, see Stallskizzen_Alle_Betriebe.pdf
exclude_1b	Is the cow excluded from the trial 1b)? 1: Yes, e.g. because of purchase-date less than six weeks before the first farm visit; 0: no exclusion of the cow
HV_VL	original score of hair loss at the left carpus
HV_VR	original score of hair loss at the right carpus
UL_VL	original score of ulceration at the left carpus
UL_VR	original score of ulceration at the right carpus
SW_VL	original score of swelling at the left carpus
SW_VR	original score of swelling at the right carpus
HV_HL	original score of hair loss at the left tarsus
HV_HR	original score of hair loss at the right tarsus
UL_HL	original score of ulceration at the left tarsus
UL_HR	original score of ulceration at the right tarsus
SW_HL	original score of swelling at the left tarsus
SW_HR	original score of swelling at the right tarsus
HV_Knie_HL	original score of hair loss at the left stifle
HV_Knie_HR	original score of hair loss at the right stifle
UL_Knie_HL	original score of ulceration at the left stifle
UL_Knie_HR	original score of ulceration at the right stifle
SW_Knie_HL	original score of swelling at the left stifle
SW_Knie_HR	original score of swelling at the right stifle
HLcarpal	most severe score of hair loss at the skin of left and right dorsal aspects of the carpal joints; adapted score from Potterton et al., 2011; 4-point-scale, 1-point intervals
ULcarpal	most severe score of ulceration at the skin of left and right dorsal aspects of the carpal joints; adapted score from Potterton et al., 2011; 4-point-scale, 1-point intervals
SWcarpal	most severe score of swelling at the skin of left and right dorsal aspects of the carpal joints; adapted score from Potterton et al., 2011; 4-point-scale, 1-point intervals
HLtarsal	most severe score of hair loss at the skin of left and right lateral aspects of the tarsal joints; Potterton et al., 2011; 4-point-scale, 1-point intervals
ULtarsal	most severe score of ulceration at the skin of left and right lateral aspects of the tarsal joints; Potterton et al., 2011; 4-point-scale, 1-point intervals
SWtarsal	most severe score of swelling at the skin of left and right lateral aspects of the tarsal joints; Potterton et al., 2011; 4-point-scale, 1-point intervals
HLstifle	most severe score of hair loss at the skin of left and right lateral region of the stifle joints; adapted score from Potterton et al., 2011; 4-point-scale, 1-point intervals
ULstifle	most severe score of ulceration at the skin of left and right lateral region of the stifle joints; adapted score from Potterton et al., 2011; 4-point-scale, 1-point intervals
SWstifle	most severe score of swelling at the skin of left and right lateral region of the stifle joints; adapted score from Potterton et al., 2011; 4-point-scale, 1-point intervals
Rasse	breed according to agate.ch
breed2	categorical: "milch" JF, RH, Jersey, Brown Swiss; "robust" Original Braunvieh, Simmental; "sf" Swiss Fleckvieh, Rotfleckvieh, cross-breed
DIM	days post partum, for lactating cows equivalent to days in milk, calculated with =TAGE360(date of last calving; date of first farm visit; WAHR)
lactating	0 = dry cow, 1 = cow in lactation
month	Month of first farm visit, indicated with a letter, so that R takes December as a reference and doesn't sort them alphabetically
parity	number of lactation, see agate.ch
LS	Locomotion Score, Flower and Weary, mean value from JB, RR, RA
LScat	LS >2.25 --> lame, Lscat=1; LS <2.25 --> non lame, Lscat=0, according to Flower and Weary (2006)
SLS	Stall lameness score, lame = 1, non lame = 0, according to Leach et al. (2009)
CCSadap_sum	CowCleanliness Score, adapted from Dairy Farmers of Canada, Animal Based Protocols; Score 0 and 1 as in their Cow Cleanliness SOP, Score 2: less then 50% dried manure at the location, 3: more than 50 % dried manure, 4: entire area conaminated with dried manure: Sum of all three areas are recorded
CCSadap_med_imp	CowCleanliness Score; median Score per row of CCSadap_sum was imputed, where data was missing, because the cow wasn't part of the random selection of 15 cows per herd (measured values were kept for accuracy, only missing data imputed, no imputation of a row-constant by taking the median score for all)
WH	withers height, measured in 15 cows per herd (random selection)
WH_med_imp	withers height; median Score per row of WH was imputed, where data was missing, because the cow wasn't part of the random selection of 15 cows per herd (measured values were kept for accuracy, only missing data imputed, no imputation of a row-constant by taking the median score for all)
BCS	Body Condition Score, Edmonson et al.; measured in at least 15 cows per herd (random selection and 1a-cows)
BCS_med_imp	BCS, median score per row was imputed, where data was missing, measured values were kept for accurary
bed_length_avg	mean bed length per row
bed_width_avg	mean bed width per row
mangerwall_height_avg	mean manger wall height per row
manger_base_avg	mean manger base height per row
lunge_space_avg_new	mean lunge space (=manger depth) per row, but for all "Schiebbarren" herds, a lunge-space of 0 is computed
neckrail_binary	neckrail present = 1, no neckrail = 0
step_avg	mean rear step height per row
rubbermat	rubbermat in the stall? 1: yes, 0: no
Einstreutiefe A	bedding depth at point A, original variable, measured in 15 randomly selected cows per herd
bed_A_med_imp	bedding depth at point A, median per row imputed where data was missing
bed_A_cat	bedding depth point A categories: 1: mean depth of bedding at point A per row > 2 cm, 0: mean depth of bedding at point A per row ≤2 cm), according to Solano et al.
Einstreutiefe B	bedding depth at point B, original variable, measured in 15 randomly selected cows per herd
bed_B_med_imp	bedding depth at point B, median per row imputed where data was missing
bed_B_cat	bedding depth point B categories: 1: mean depth of bedding at point A per row > 2 cm, 0: mean depth of bedding at point A per row ≤2 cm), according to Solano et al.
Einstreusauberkeit	categorical; 0: no manure in the box; 1: less than 50% of the box contaminated with manure; 2: more than 50% contaminated with manure; 3: box completely contaminated with manure
bedclean_med_imp	median bed cleanliness per row, according to the Dairy Farmers of Canada, TS measurements, only imputed the data, where data was missing
EinstreufeuchtigkeitA	SOP Stall Wetness, Dairy Farmers of Canada; 50 cm backward to the manger wall, point A
wet_A_med_imp	median stall wetness score at point A per row, according to Dairy Farmers of Canada, only imputed where data was missing (recoded: 4A --> 3,because is later accountet to moist)
wet_A_cat	dry = 0 (original Score 0, 1, 2); moist = 1 (original Score 3, 4A (recoded to 3 in wet_A_med_imp); wet = 3 (original Score 4B, 4C)
EinstreufeuchtigkeitB	SOP Stall Wetness, Dairy Farmers of Canada; 50 cm forward to the rear step, point B
wet_B_med_imp	median stall wetness score at point A per row, according to Dairy Farmers of Canada, only imputed where data was missing (recoded: 4A --> 3,because is later accountet to moist)
wet_B_cat	dry = 0 (original Score 0, 1, 2); moist = 1 (original Score 3, 4A (recoded to 3 in wet_A_med_imp); wet = 3 (original Score 4B, 4C)
straw_bedding	1: long straw bedding, 0: bedding other than long straw (chopped straw, shavings)
slatted_gutter	1: slatted manure gutter at the rear of the box, 0: no slatted manure gutter
AuslaufWinter	days of outdoor access per month (assessed via questionnaire)
clip_legs	1: farmers clip hait of the hind limbs at least once (in fall), 0: hair is not clipped
purchase	1: farmer does purchase cows from other farms, 0: farmer has only self-bred cows
external_rearing	1: farmer gives calves to be reared in an other farm, 0: calves stay at the farmer's farm for rearing
rearing_no_purchase	1: farmer is only rearing own calves and does not purchase cows or calves, 0: farmer does one and/or the other
feeding3xdaily	1: feeding of the cows mor or equal to 3 times daily, 0: feeding of the cows <3 times daily
nb_lact_cows	number of lactating cows per farm at the day of the farm visit
nb_adult_cows	number of cows with a parity ≥1 per farm at the day of the farm visit
label	1: farm fulfills the condition of some label (e.g. IP Suisse, Bio,…), 0: farm has no label
split_chain	1: cows are tied with a 180°-turned Y-shaped chain, 0: cows are tied with any other different system
Anbindesystem	tying system
stopprohr	rear rail, present = 1, not present = 0
milkyield	average milk yield of the herd per 305 days, number obtained from the questionnaire
